# Supplementary material for: Arabidopsis CaM Binding Protein CBP60g Contributes to MAMP-Induced SA Accumulation and Is Involved in Disease Resistance against Pseudomonas syringae
Source: PLoS Pathog. 2009 Feb 13;5(2):e1000301. doi: 10.1371/journal.ppat.1000301 (PMC2633612; doi:10.1371/journal.ppat.1000301)
Supplement: Table S1 — Expression profile of cbp60g-1 at 24 hours after inoculation of Psm ES4326. (0.09 MB XLS) [file ppat.1000301.s013.xls]

## Sheet: 4326 array
Table S1. Expression profile of cbp60g-1 at 24 hours after inoculation of Psm ES4326
AGI	Col-0 Expression Value	cbp60g-1 Expression Value	log2 Fold Change	q-Value
At1g02140	5.34185	5.35781	0.0159645	0.97269
At1g02450	3.85506	3.57721	-0.277852	0.593167
At1g03220	6.89808	7.20416	0.306075	0.852424
At1g03850	3.18251	3.47953	0.297029	0.369285
At1g03870	2.59819	2.74158	0.143393	0.80629
At1g04410	7.50945	7.32941	-0.180042	0.688385
At1g05010	8.0938	7.84252	-0.251281	0.713118
At1g05340	5.46939	4.97195	-0.497439	0.545893
At1g05570	4.87282	4.51315	-0.359667	0.3632
At1g05680	4.22732	3.90183	-0.325489	0.65238
At1g08050	3.91651	3.93195	0.0154448	0.981917
At1g08510	5.80281	5.57297	-0.229838	0.543126
At1g08720	2.90986	2.96641	0.0565494	0.837291
At1g08830	9.89948	10.2507	0.351232	0.587241
At1g08930	4.06297	4.19509	0.132114	0.813506
At1g09070	7.27213	7.5212	0.249063	0.620827
At1g09130	6.66871	6.43647	-0.23224	0.586938
At1g09200	3.74701	3.87034	0.123331	0.811133
At1g09350	1.95166	1.94472	-0.00693274	0.994902
At1g09500	7.11107	6.8235	-0.287569	0.775686
At1g09970	8.96635	8.66759	-0.298768	0.703611
At1g10070	4.95591	5.13384	0.177924	0.758216
At1g10170	3.52324	3.31507	-0.208173	0.496906
At1g10585	7.40473	8.23706	0.832337	0.300343
At1g10940	3.71622	3.41112	-0.305093	0.143557
At1g10950	5.23082	5.34951	0.118688	0.734866
At1g11050	3.75402	3.82928	0.0752679	0.889727
At1g11260	5.59255	4.82371	-0.768845	0.184315
At1g11310	6.73193	5.84753	-0.884401	0.00505598
At1g11580	6.15931	6.47441	0.315102	0.719965
At1g11650	6.52355	6.72333	0.199783	0.446485
At1g12110	6.23535	6.53791	0.302562	0.57316
At1g12240	6.31885	5.74519	-0.573661	0.183488
At1g12520	3.97705	4.19852	0.221472	0.655169
At1g13320	4.03979	4.10717	0.0673731	0.840394
At1g14870	7.46771	7.94349	0.475778	0.538855
At1g14980	4.64993	5.1944	0.54447	0.0381386
At1g15210	2.15877	2.64757	0.488794	0.0125797
At1g15380	4.60607	5.51613	0.91006	0.142648
At1g15670	8.81834	8.86872	0.0503855	0.976668
At1g17020	5.06194	4.73968	-0.322254	0.375656
At1g17420	3.73268	3.76492	0.0322425	0.973767
At1g18350	2.44425	2.59281	0.14856	0.659836
At1g19150	3.93988	3.85383	-0.0860449	0.936471
At1g19250	8.67849	8.48472	-0.193772	0.870646
At1g19670	8.88042	9.59215	0.711737	0.588518
At1g19850	3.61932	3.37671	-0.242608	0.615605
At1g20200	3.47368	3.647	0.173321	0.756288
At1g20440	5.36304	4.31115	-1.0519	0.0386953
At1g21100	2.05689	2.04127	-0.0156171	0.983463
At1g21240	5.19106	4.99848	-0.192578	0.885625
At1g21250	5.0769	4.98359	-0.0933094	0.929194
At1g21610	3.25238	3.31483	0.0624449	0.832083
At1g21750	5.17906	5.21123	0.0321702	0.973767
At1g22360	2.85796	2.69406	-0.163897	0.719308
At1g23040	6.72384	6.36286	-0.360988	0.337806
At1g24100	4.5135	4.79619	0.282688	0.575939
At1g25490	3.94178	4.03625	0.0944607	0.775686
At1g26380	5.2651	5.03602	-0.229081	0.711847
At1g27100	4.44097	4.34466	-0.0963162	0.778063
At1g27130	2.89243	3.25153	0.359102	0.118651
At1g27730	5.06819	5.2506	0.182412	0.712229
At1g28480	7.63496	8.05428	0.419324	0.587241
At1g29950	3.12205	3.13007	0.00802585	0.986904
At1g30040	3.53294	3.22067	-0.312265	0.327692
At1g30400	4.55757	4.43834	-0.119224	0.792115
At1g30490	2.30123	2.27293	-0.0283005	0.939596
At1g32210	5.051	5.26998	0.218984	0.598556
At1g33960	9.43224	9.88534	0.453099	0.622414
At1g35230	7.4359	7.12208	-0.313821	0.627054
At1g35670	2.8126	3.1511	0.338496	0.0762501
At1g43160	4.73308	5.12872	0.395637	0.54116
At1g44350	5.26719	5.41432	0.147127	0.794371
At1g45145	6.55053	6.55351	0.00297721	0.998673
At1g47830	4.37963	4.75904	0.379401	0.0509287
At1g48930	2.68858	2.90572	0.217145	0.463969
At1g50500	3.13064	3.0367	-0.0939448	0.837291
At1g51660	3.73873	3.90956	0.170828	0.7686
At1g51680	4.04486	3.87796	-0.166897	0.830382
At1g53840	3.48544	3.53059	0.0451476	0.927456
At1g54010	2.86471	2.9964	0.131695	0.84888
At1g55020	5.20018	5.75057	0.550387	0.595793
At1g56650	2.90899	2.79013	-0.118855	0.834804
At1g59870	8.67322	8.40271	-0.270513	0.692919
At1g61560	3.20838	2.90295	-0.305429	0.176414
At1g61810	4.8908	5.35258	0.461783	0.451743
At1g62300	5.53769	5.24605	-0.291633	0.586234
At1g62480	3.42877	3.26622	-0.162551	0.808706
At1g62570	4.58672	4.45881	-0.127909	0.821159
At1g62660	5.05446	4.86397	-0.190484	0.782144
At1g64280	2.26225	2.59237	0.330123	0.0987224
At1g64710	2.2939	2.24912	-0.0447741	0.944123
At1g64980	4.36331	4.49626	0.132956	0.756025
At1g65500	4.53035	4.69087	0.160518	0.858795
At1g66340	3.19678	3.01557	-0.181209	0.434725
At1g67350	5.10757	5.14456	0.0369844	0.924741
At1g67360	6.76893	7.11169	0.342756	0.617508
At1g68620	8.79898	8.51485	-0.284133	0.755707
At1g68840	5.05652	4.9175	-0.139016	0.887401
At1g69490	6.07676	5.23249	-0.844275	0.103758
At1g70290	5.21857	4.76417	-0.454403	0.488546
At1g70410	3.55225	3.48564	-0.0666147	0.915646
At1g71030	6.06625	5.62574	-0.440515	0.434327
At1g71880	5.47416	5.31935	-0.154809	0.793392
At1g72610	5.71236	5.50412	-0.20824	0.921092
At1g72710	5.90524	5.63386	-0.271387	0.330101
At1g72930	7.6043	7.39852	-0.205779	0.77683
At1g74020	6.22701	5.98573	-0.241278	0.664476
At1g74710	7.877	7.71226	-0.164739	0.889311
At1g75040	7.89753	7.93544	0.0379069	0.981286
At1g75950	8.14956	8.50757	0.358013	0.0806222
At1g76490	9.08289	9.13794	0.05505	0.970064
At1g76850	2.28626	2.24273	-0.0435353	0.911582
At1g76960	7.95677	7.69624	-0.260526	0.744379
At1g77510	3.96253	3.5897	-0.37283	0.38069
At1g77760	6.43506	6.0481	-0.386957	0.575636
At1g78080	4.70401	4.57287	-0.131135	0.814882
At1g78670	4.65825	4.15088	-0.507376	0.0160066
At1g78900	7.53966	7.72964	0.189974	0.750346
At1g79550	6.11169	6.21746	0.105775	0.842181
At1g80040	4.2088	4.22287	0.0140708	0.974412
At1g80460	4.50856	4.06857	-0.439982	0.15043
At1g80590	2.40472	2.63327	0.228558	0.563456
At1g80830	4.55384	4.6202	0.0663574	0.864849
At1g80840	3.50486	3.75507	0.250213	0.646975
At2g01450	6.70135	6.26042	-0.440931	0.305594
At2g01970	3.27663	3.27612	-0.000510839	0.999242
At2g02100	3.59619	3.90566	0.309465	0.449452
At2g02930	9.26537	9.54271	0.277349	0.796187
At2g02990	3.47727	3.42197	-0.0553048	0.93391
At2g03470	3.32533	3.39546	0.0701367	0.816584
At2g03680	5.7738	5.78321	0.0094062	0.987791
At2g03760	5.37855	5.54962	0.17107	0.778677
At2g04160	5.04099	5.14465	0.103658	0.860011
At2g04400	7.16958	7.50678	0.337202	0.422318
At2g04700	5.07487	5.06958	-0.00528983	0.993284
At2g04890	2.58371	2.31265	-0.271057	0.123455
At2g05910	2.73425	2.71029	-0.0239654	0.968389
At2g05940	6.06007	6.19734	0.137271	0.791955
At2g06050	6.61415	7.20316	0.589016	0.26545
At2g06850	3.37213	3.63359	0.261466	0.654267
At2g13810	6.03743	6.24984	0.212417	0.833273
At2g14290	3.08473	3.71136	0.626625	0.025357
At2g14560	8.13848	8.02517	-0.11331	0.926308
At2g14610	10.9531	10.7948	-0.158238	0.936174
At2g14620	7.51349	7.66883	0.155345	0.927692
At2g15390	6.1373	5.99132	-0.145989	0.847342
At2g15970	4.87735	4.60984	-0.26751	0.607102
At2g16510	6.44534	6.63043	0.185093	0.64455
At2g17120	4.3462	4.14653	-0.199669	0.595224
At2g17390	4.23211	4.37649	0.144382	0.621284
At2g17410	2.5598	2.53299	-0.0268144	0.951437
At2g17450	4.92922	5.05797	0.12875	0.729533
At2g17500	7.66238	7.78903	0.126647	0.916453
At2g18210	4.33312	4.5773	0.244182	0.747578
At2g18660	9.28243	9.20112	-0.0813044	0.947504
At2g18680	3.44434	3.80259	0.358248	0.198428
At2g18690	5.40982	5.2877	-0.122118	0.906092
At2g18960	8.36825	7.88565	-0.482602	0.332042
At2g19190	5.73866	5.28052	-0.458133	0.550503
At2g19310	5.19237	5.77718	0.584818	0.162404
At2g19790	4.85425	4.93931	0.0850625	0.768788
At2g20790	4.04548	4.15668	0.111201	0.735059
At2g21660	3.30606	3.1568	-0.149266	0.953403
At2g21900	2.56401	2.96336	0.399353	0.0187045
At2g22330	2.71072	4.35089	1.64016	0.687309
At2g22500	5.44707	5.5815	0.134427	0.761394
At2g22690	3.69658	3.63862	-0.0579666	0.872673
At2g22860	6.6586	6.25301	-0.405589	0.709266
At2g23090	7.82949	7.88852	0.0590268	0.929194
At2g23150	3.71405	3.63597	-0.0780853	0.87622
At2g23450	5.02899	4.87407	-0.154914	0.656685
At2g23460	2.93699	3.10998	0.172989	0.583887
At2g24200	4.40606	4.78879	0.382725	0.405333
At2g24210	4.01396	4.43795	0.423992	0.306602
At2g25110	5.68117	5.96142	0.280247	0.246464
At2g25450	11.1965	10.6506	-0.54585	0.444132
At2g25670	3.80944	3.77059	-0.0388536	0.950489
At2g25900	3.44277	3.18205	-0.260717	0.756306
At2g26190	3.1939	3.21548	0.0215841	0.962039
At2g26690	6.06733	5.40641	-0.660921	0.0414702
At2g27860	6.80266	6.72425	-0.0784092	0.852424
At2g28190	5.78463	6.15284	0.368216	0.556132
At2g28210	3.89724	4.12628	0.229034	0.804271
At2g28305	4.2723	4.1567	-0.115603	0.767274
At2g28400	6.07255	6.65426	0.58171	0.188887
At2g28510	3.64977	3.71359	0.0638215	0.948833
At2g28910	4.94132	4.56009	-0.381238	0.201556
At2g29080	4.27859	3.94128	-0.337314	0.184201
At2g29350	9.75796	9.4935	-0.264454	0.812356
At2g29420	5.06214	5.2552	0.193064	0.730791
At2g29450	7.20116	7.3978	0.196636	0.848897
At2g29460	6.91017	7.21087	0.300698	0.667044
At2g29490	3.88406	4.1562	0.272132	0.597902
At2g29500	5.2054	6.33246	1.12706	0.0249946
At2g29720	3.66317	4.23735	0.574181	0.00682458
At2g29980	2.03982	2.31592	0.276094	0.543493
At2g30250	5.17952	5.04371	-0.135815	0.690298
At2g30490	6.07102	5.70333	-0.367686	0.567488
At2g30550	6.64927	6.37388	-0.275385	0.395429
At2g30770	10.0422	10.8411	0.798876	0.408346
At2g30930	3.92746	3.84048	-0.0869873	0.910698
At2g31380	2.78711	3.03499	0.247878	0.576271
At2g31400	5.3153	4.93897	-0.376325	0.126182
At2g31890	2.04562	1.96164	-0.0839731	0.831351
At2g32150	9.20068	9.43663	0.23595	0.814071
At2g32680	2.99553	2.69095	-0.304581	0.319875
At2g33150	8.5257	8.26455	-0.26115	0.74879
At2g33220	4.31897	4.15233	-0.166635	0.362839
At2g33380	9.91526	9.46302	-0.452245	0.740968
At2g33830	3.67455	3.61092	-0.0636217	0.969074
At2g34250	5.23493	5.23298	-0.00194507	0.997435
At2g34810	9.24091	8.92836	-0.312552	0.812472
At2g35000	1.63891	1.27977	-0.359139	0.312826
At2g36530	7.08005	7.38988	0.309824	0.475184
At2g36690	2.98605	3.32243	0.336379	0.241451
At2g36880	4.80808	4.98558	0.177504	0.529282
At2g36950	5.77356	5.25366	-0.5199	0.264772
At2g37040	5.2335	5.00852	-0.224979	0.625429
At2g37130	5.51732	5.36781	-0.149511	0.755691
At2g37190	2.93177	2.88273	-0.0490425	0.937103
At2g37760	6.93154	6.64546	-0.286081	0.585771
At2g37770	3.25222	3.41395	0.161732	0.773722
At2g37970	7.0084	7.08182	0.073422	0.926
At2g38210	4.18897	4.39195	0.202982	0.767794
At2g38360	3.66189	4.01932	0.357432	0.190122
At2g38470	4.76607	4.7034	-0.0626634	0.932007
At2g38530	3.32245	3.45092	0.128471	0.911003
At2g38540	4.42589	4.65925	0.233359	0.832083
At2g38870	7.33942	7.31627	-0.0231544	0.987791
At2g39110	2.28345	2.10768	-0.17577	0.638465
At2g39200	3.35528	2.88138	-0.473903	0.184434
At2g39710	4.75424	4.49785	-0.256392	0.452133
At2g39980	4.27483	4.49731	0.222486	0.663872
At2g40000	8.77557	8.44598	-0.329598	0.823707
At2g40100	2.73576	2.95556	0.219797	0.604643
At2g40140	6.34248	6.74657	0.404092	0.269649
At2g40750	4.37481	4.208	-0.166805	0.7056
At2g41090	8.81434	9.00604	0.191694	0.839984
At2g41180	2.61215	2.58703	-0.0251132	0.953606
At2g41230	2.6089	2.77951	0.170614	0.719786
At2g41410	7.7698	8.26132	0.491516	0.190261
At2g41940	3.60591	3.74581	0.139908	0.83021
At2g42360	4.7621	4.74078	-0.0213286	0.98335
At2g43210	2.76441	2.68262	-0.0817962	0.771186
At2g43290	5.42361	5.54393	0.120318	0.892995
At2g43510	10.1513	9.80557	-0.345695	0.784516
At2g43540	3.75855	3.62913	-0.129425	0.786335
At2g43570	9.38259	9.58531	0.202719	0.842684
At2g43620	4.4079	4.71247	0.304574	0.63336
At2g43710	4.38404	4.37075	-0.0132903	0.98335
At2g43945	3.64835	3.57616	-0.0721881	0.839929
At2g44490	5.13236	4.91952	-0.21284	0.482278
At2g45170	6.70017	6.39219	-0.307979	0.56235
At2g45570	5.67476	5.66588	-0.00888258	0.995847
At2g45760	6.0215	6.47173	0.450228	0.581735
At2g46170	4.26734	4.413	0.145654	0.724764
At2g46650	6.89297	8.12544	1.23247	0.0272711
At2g46680	6.34115	5.61993	-0.721227	0.110681
At2g47170	6.99099	7.1786	0.187608	0.488375
At2g47180	5.5482	6.08042	0.532219	0.353737
At2g47470	5.57264	5.53582	-0.0368167	0.963669
At2g47800	4.28729	4.00862	-0.278676	0.452809
At3g01080	3.59896	3.81239	0.213431	0.413444
At3g01120	2.6157	3.06061	0.444906	0.055191
At3g01150	3.22231	3.53248	0.310163	0.0520723
At3g02450	3.0942	2.7775	-0.316693	0.155995
At3g02520	5.51948	5.46144	-0.0580466	0.93657
At3g02875	5.22044	5.33002	0.109581	0.909922
At3g04720	8.95743	9.34527	0.387838	0.687992
At3g04940	3.41091	3.63393	0.223016	0.58474
At3g05200	5.32271	5.3165	-0.00620788	0.993676
At3g06490	3.56902	3.92649	0.357467	0.381843
At3g09010	4.25089	4.04232	-0.208568	0.452133
At3g09440	7.33686	7.92502	0.58816	0.196738
At3g10520	1.81146	1.94291	0.131444	0.848781
At3g11020	2.39997	2.49787	0.0978958	0.786886
At3g11340	6.73781	7.54004	0.802233	0.155728
At3g11410	5.64742	5.32003	-0.327384	0.642979
At3g11820	5.33457	5.44326	0.108691	0.771186
At3g12390	4.17427	4.22533	0.0510641	0.936174
At3g12580	3.46841	4.1127	0.644291	0.245376
At3g13460	6.21602	6.37952	0.163493	0.805647
At3g13790	6.77484	6.53728	-0.237559	0.751877
At3g13950	7.639	7.26662	-0.372378	0.380593
At3g15210	3.89897	4.39576	0.496785	0.0352158
At3g16330	3.38005	3.79432	0.414274	0.310846
At3g16370	2.9918	2.98893	-0.00286639	0.998673
At3g16470	5.4148	5.41519	0.000395938	0.999713
At3g16770	5.72645	5.38949	-0.336954	0.395851
At3g16860	3.41077	3.2418	-0.168974	0.700429
At3g18050	2.55124	2.66187	0.110636	0.816165
At3g19760	5.24727	5.29229	0.0450181	0.922183
At3g19930	4.57739	4.65988	0.0824826	0.929935
At3g20970	2.75289	3.03673	0.283845	0.0447303
At3g22170	4.08528	3.72922	-0.356062	0.0690972
At3g22370	5.33958	5.43845	0.0988695	0.91763
At3g22440	4.23099	4.00998	-0.221015	0.357022
At3g23030	2.89997	2.96087	0.060895	0.86668
At3g23050	2.70383	2.59903	-0.104798	0.802334
At3g23120	3.91864	3.78256	-0.136085	0.761394
At3g25010	6.81614	6.05953	-0.756609	0.0130754
At3g25250	4.01919	4.5108	0.491602	0.0674852
At3g26740	7.37028	6.54781	-0.822473	0.398118
At3g26830	9.11073	9.68414	0.573417	0.384683
At3g27690	4.34269	4.35868	0.0159901	0.994902
At3g28210	5.67993	5.90216	0.222231	0.793505
At3g28270	4.03454	3.91195	-0.122596	0.884576
At3g28510	5.33373	5.03829	-0.295439	0.654657
At3g28540	6.0543	5.4649	-0.589397	0.34331
At3g28930	6.43657	7.1268	0.690235	0.226993
At3g30775	4.69888	4.59783	-0.101046	0.918297
At3g44880	5.39206	5.26282	-0.129243	0.861991
At3g46230	2.10902	2.33568	0.22666	0.218089
At3g46660	5.92813	6.56052	0.632387	0.477497
At3g46820	4.34437	4.33181	-0.0125541	0.979697
At3g47420	5.1541	5.05299	-0.101112	0.86182
At3g47800	2.35957	2.84013	0.480551	0.00575594
At3g47960	3.75627	3.55058	-0.205687	0.812127
At3g48070	5.59095	5.77528	0.184326	0.508773
At3g48090	3.45462	3.12426	-0.330358	0.345039
At3g48890	6.85142	7.47311	0.621693	0.140744
At3g49120	10.0028	9.26827	-0.734527	0.234679
At3g50060	3.68548	3.8114	0.125917	0.859972
At3g50970	3.67445	3.03128	-0.643164	0.214456
At3g51330	5.35225	5.10362	-0.248629	0.324706
At3g51370	4.8097	4.4721	-0.337599	0.143629
At3g51730	7.35109	6.98103	-0.370065	0.549116
At3g51860	7.3301	6.90486	-0.425236	0.607082
At3g51895	6.66471	6.99819	0.333474	0.617342
At3g52400	6.37524	6.04071	-0.334527	0.511683
At3g52430	5.42063	5.21857	-0.202058	0.727826
At3g53110	3.66171	3.6249	-0.0368066	0.916223
At3g54150	5.74713	5.74285	-0.00427884	0.997435
At3g54420	4.21606	4.38315	0.167084	0.769174
At3g54480	3.55034	3.84886	0.29852	0.09758
At3g54840	4.58453	4.48191	-0.102621	0.784079
At3g54860	3.74295	3.72848	-0.0144711	0.970479
At3g54920	2.28178	2.74403	0.462252	0.0335366
At3g56400	6.80873	6.2661	-0.542635	0.207453
At3g57020	4.42464	4.31354	-0.111099	0.880324
At3g57240	3.15331	3.64085	0.487536	0.0620986
At3g57260	8.2429	8.05453	-0.188364	0.892332
At3g59100	3.26798	3.42266	0.154681	0.754633
At3g59380	3.37033	3.46298	0.0926499	0.749949
At3g59930	6.79246	7.58622	0.793755	0.583705
At3g60140	4.09933	3.96551	-0.13382	0.903232
At3g61440	6.48697	6.64934	0.162379	0.760453
At3g62780	3.23962	3.47174	0.232127	0.301749
At4g00110	3.41526	3.46199	0.0467259	0.879321
At4g00430	6.18302	6.111	-0.0720157	0.941291
At4g00700	4.33298	4.18302	-0.149966	0.814192
At4g01100	4.21104	4.25391	0.0428708	0.923193
At4g01250	3.06804	3.26226	0.194227	0.603806
At4g01370	4.15204	4.33011	0.178067	0.796616
At4g01700	4.13094	4.16789	0.0369541	0.948559
At4g02080	6.20664	6.23037	0.0237243	0.969771
At4g02330	2.26216	2.29139	0.0292325	0.976698
At4g02380	11.1529	11.3087	0.155818	0.873812
At4g02580	5.87143	5.7692	-0.102229	0.769174
At4g03510	1.51129	1.64302	0.131723	0.708505
At4g03520	5.01134	4.83647	-0.174868	0.687668
At4g03550	4.0593	3.7044	-0.354896	0.337011
At4g04210	5.25712	5.26667	0.00954231	0.984744
At4g04490	3.63838	3.71555	0.0771673	0.928293
At4g04500	3.1828	2.63495	-0.54785	0.0716377
At4g04610	7.00607	7.7065	0.700431	0.244246
At4g08870	9.22614	8.85124	-0.374901	0.801427
At4g08950	3.8934	4.10293	0.209525	0.794825
At4g10500	5.24369	4.71329	-0.530403	0.32606
At4g10840	4.43742	4.29882	-0.138605	0.588518
At4g11110	3.84068	3.57841	-0.26227	0.218484
At4g11360	5.4147	5.44874	0.0340441	0.970939
At4g11840	5.08826	4.77907	-0.30919	0.227738
At4g12470	4.59029	5.02479	0.434496	0.582908
At4g12480	3.79468	3.44924	-0.345444	0.571764
At4g13250	7.68052	7.09096	-0.589557	0.38744
At4g13510	5.74181	5.54695	-0.194854	0.702757
At4g13770	3.13086	3.23061	0.0997533	0.889727
At4g13790	2.96424	3.29816	0.333928	0.471822
At4g13830	4.06213	3.71675	-0.345383	0.381971
At4g14340	3.16826	3.05087	-0.117393	0.568817
At4g14365	6.40285	6.64688	0.244024	0.688187
At4g14400	5.51741	5.25514	-0.262265	0.672823
At4g14630	2.98537	2.39297	-0.592398	0.0944838
At4g14680	3.28924	3.47571	0.186463	0.559335
At4g15475	2.6984	2.71293	0.0145258	0.972043
At4g15490	4.06266	3.78572	-0.276939	0.447008
At4g15550	4.02165	4.10388	0.0822372	0.892339
At4g15610	6.25641	6.39303	0.136628	0.903927
At4g16890	7.07451	6.59329	-0.481221	0.205557
At4g17470	3.55845	3.97334	0.414887	0.504443
At4g17500	8.24165	8.47278	0.231135	0.850186
At4g17550	2.75272	2.82921	0.0764841	0.803676
At4g17640	3.72321	3.77403	0.0508178	0.918772
At4g18800	3.12693	3.24961	0.122678	0.512566
At4g19040	4.51878	4.35203	-0.166751	0.620039
At4g19230	2.3063	2.47321	0.166912	0.753288
At4g20110	5.05902	4.78439	-0.274629	0.316795
At4g20150	6.34157	6.62739	0.285815	0.432468
At4g20300	3.41062	3.39959	-0.0110264	0.985839
At4g20780	3.05466	3.65202	0.597356	0.00390952
At4g21160	4.87226	4.98898	0.116715	0.738258
At4g21680	3.9165	4.09091	0.174413	0.848461
At4g21830	8.07226	8.18656	0.114303	0.929194
At4g22470	2.91624	3.10757	0.19133	0.574818
At4g22750	4.25697	4.21703	-0.0399323	0.922232
At4g22920	6.55994	5.80343	-0.756513	0.06598
At4g23100	6.30291	5.98512	-0.317794	0.450384
At4g23140	3.28541	3.42424	0.138826	0.796848
At4g23150	5.48872	5.14514	-0.343571	0.312207
At4g23180	3.97139	3.87398	-0.0974171	0.82816
At4g23400	3.49131	3.32737	-0.163942	0.824032
At4g23550	2.09483	2.54382	0.44899	0.00960834
At4g23600	6.77314	6.34542	-0.427724	0.7351
At4g23630	3.11312	3.35458	0.241461	0.634531
At4g23810	4.21091	4.2937	0.0827915	0.909449
At4g24000	5.42964	5.29526	-0.134389	0.883817
At4g24290	4.32316	4.20685	-0.116306	0.473644
At4g24340	3.6017	3.88051	0.278802	0.640147
At4g24350	4.42541	4.88932	0.463912	0.297587
At4g24370	3.46381	3.9529	0.489082	0.00302819
At4g25030	4.94245	4.84508	-0.0973636	0.87387
At4g25130	6.11603	6.0311	-0.0849297	0.832083
At4g25200	2.06679	2.40854	0.341756	0.415757
At4g25480	2.76263	2.68794	-0.0746941	0.878383
At4g25490	1.95287	1.77295	-0.179918	0.670884
At4g25630	2.73805	3.04767	0.309618	0.174905
At4g25810	4.70799	4.97109	0.263102	0.881723
At4g25900	6.46902	6.19855	-0.270474	0.545893
At4g26400	4.70202	5.00422	0.302201	0.178101
At4g26410	4.33686	4.53142	0.194564	0.339292
At4g26570	3.00741	3.12188	0.114468	0.650813
At4g26900	1.97303	1.92039	-0.0526341	0.927748
At4g27070	4.28951	4.68864	0.399128	0.213686
At4g27280	5.1682	5.50909	0.340892	0.457625
At4g27410	9.06476	8.96796	-0.0968052	0.947504
At4g27570	2.03275	2.45564	0.422889	0.000828338
At4g30210	4.92028	5.34217	0.421883	0.137768
At4g31500	6.55734	6.53469	-0.0226457	0.976322
At4g31720	4.08988	4.28787	0.197986	0.40553
At4g31800	6.09211	5.60885	-0.483254	0.171283
At4g31950	2.34554	2.45166	0.10612	0.717358
At4g31970	2.45044	2.78167	0.331228	0.655179
At4g32530	3.72289	3.60401	-0.118885	0.672526
At4g32930	4.25619	4.27881	0.0226189	0.962039
At4g33050	7.25516	7.15428	-0.100878	0.889975
At4g33540	7.15886	7.30336	0.144496	0.852424
At4g34200	6.95803	7.46451	0.506477	0.562976
At4g34230	7.41399	7.7764	0.362411	0.46057
At4g34700	4.32509	4.40059	0.0755081	0.833252
At4g35180	5.20286	5.24058	0.0377236	0.947172
At4g35260	5.57418	5.57527	0.00109572	0.998719
At4g35770	8.17646	8.17047	-0.00599176	0.997435
At4g36040	3.88807	4.06487	0.176808	0.767794
At4g36220	4.592	4.38335	-0.20865	0.715943
At4g36670	4.59626	4.47987	-0.116392	0.926956
At4g36690	5.05672	4.6426	-0.414119	0.0887707
At4g36900	4.35946	4.27765	-0.0818142	0.830382
At4g36990	7.66235	7.48871	-0.173646	0.779766
At4g37000	4.18852	4.12708	-0.0614481	0.914661
At4g37310	5.07481	4.87454	-0.20027	0.566164
At4g37370	5.49197	5.36407	-0.127896	0.854972
At4g37430	7.1633	6.53838	-0.624921	0.489963
At4g37450	2.97232	3.28572	0.313401	0.128543
At4g37470	4.0409	3.84876	-0.192135	0.645366
At4g37800	2.21926	2.14379	-0.0754709	0.947172
At4g37830	7.66996	7.8468	0.176846	0.644204
At4g37990	7.21534	7.18848	-0.026858	0.987952
At4g38060	4.94781	4.57795	-0.369869	0.436216
At4g38250	4.61889	4.75918	0.140292	0.859699
At4g38540	5.16669	5.23642	0.0697304	0.912435
At4g38920	5.39876	5.46248	0.0637202	0.894421
At4g39030	6.85384	7.20065	0.346814	0.665842
At4g39080	2.49548	2.64881	0.153327	0.406868
At4g39330	3.07237	2.7961	-0.276267	0.719636
At4g39640	3.36864	3.09349	-0.275151	0.640515
At4g39670	6.68654	7.14179	0.455257	0.462362
At4g39830	3.35882	3.1723	-0.186523	0.732079
At4g39950	8.49057	8.89026	0.399684	0.686435
At4g40030	6.53611	6.37115	-0.164962	0.665889
At5g01600	8.68394	7.85756	-0.826379	0.289071
At5g01820	6.23089	5.92346	-0.307429	0.542926
At5g02120	4.78169	4.69798	-0.0837099	0.918922
At5g02490	6.30405	6.26301	-0.0410452	0.973515
At5g04340	5.08241	5.18628	0.103872	0.883351
At5g04590	4.97729	5.14865	0.171356	0.631396
At5g05010	4.62414	4.70208	0.0779419	0.634704
At5g06320	8.85108	9.20713	0.356049	0.614716
At5g06860	5.12845	5.23937	0.110911	0.840446
At5g06870	5.39403	5.26824	-0.125791	0.873313
At5g07440	5.09285	5.27918	0.186336	0.836296
At5g07690	2.75663	3.08962	0.332989	0.163596
At5g08240	4.2856	4.72446	0.438859	0.0576011
At5g10450	2.01911	1.93422	-0.084891	0.884244
At5g12020	2.85654	2.95061	0.0940683	0.865328
At5g12030	4.33026	5.18355	0.853286	0.114325
At5g12250	4.29997	4.49619	0.196225	0.758216
At5g13320	7.00339	7.03823	0.0348444	0.975821
At5g13490	6.39972	6.47722	0.0774997	0.902168
At5g13930	2.98623	3.2677	0.281469	0.581473
At5g14060	4.59778	4.76272	0.164945	0.801427
At5g15350	4.16861	4.20868	0.0400749	0.967995
At5g15410	4.15709	4.05407	-0.103026	0.814792
At5g15610	3.05641	2.91745	-0.138965	0.5113
At5g16080	4.1656	4.67447	0.508877	0.0427254
At5g17450	3.9811	3.64135	-0.339754	0.331119
At5g19110	3.59973	3.83824	0.238513	0.674715
At5g19890	2.89244	3.08849	0.196043	0.633791
At5g20030	1.87588	2.07262	0.19673	0.471752
At5g20230	9.81798	10.0911	0.273165	0.771311
At5g21105	4.4572	4.27293	-0.184267	0.720084
At5g22300	5.47639	5.94591	0.469516	0.248542
At5g22570	3.91692	3.70406	-0.212868	0.595224
At5g23340	3.49646	3.43839	-0.0580735	0.871279
At5g24150	6.7167	5.89047	-0.826229	0.142311
At5g24160	5.22506	5.07214	-0.152928	0.793066
At5g24780	4.97756	4.95192	-0.0256348	0.989462
At5g25610	3.939	3.85227	-0.0867316	0.947377
At5g25910	3.06839	3.08998	0.0215951	0.978594
At5g26210	2.8841	2.75224	-0.131858	0.693847
At5g26920	6.84045	3.50862	-3.33183	1.61e-14
At5g27380	5.91741	6.17504	0.257631	0.641107
At5g28040	3.75194	3.67046	-0.0814781	0.811321
At5g28540	6.97991	6.89861	-0.0813026	0.922455
At5g35590	9.51995	10.3123	0.792389	0.55632
At5g38470	6.60357	6.46932	-0.134247	0.649872
At5g39670	5.98963	6.00448	0.0148551	0.990933
At5g41950	3.56673	3.60791	0.0411771	0.903927
At5g42650	7.08289	7.18136	0.0984784	0.918297
At5g42790	5.73328	6.16992	0.43664	0.137683
At5g43320	5.4359	5.25115	-0.184757	0.625359
At5g43940	6.36781	6.2801	-0.0877067	0.837314
At5g44070	5.05273	5.1606	0.107867	0.750176
At5g44420	3.05381	3.16563	0.111816	0.878632
At5g46050	3.72054	3.35928	-0.361265	0.357022
At5g47120	7.85704	7.8909	0.033863	0.963676
At5g47220	4.24319	4.52656	0.283368	0.56799
At5g47230	3.18492	3.58759	0.402673	0.0267038
At5g48485	1.98899	2.11	0.121011	0.768733
At5g48570	1.47385	3.02266	1.54882	0.684126
At5g50200	4.87958	5.12283	0.243245	0.559755
At5g52310	1.82964	1.46697	-0.362672	0.476131
At5g52510	4.24771	4.34003	0.0923169	0.869643
At5g52640	5.07999	5.28076	0.200775	0.832083
At5g52760	5.61913	5.62942	0.0102902	0.989172
At5g53000	3.07451	2.994	-0.0805073	0.713566
At5g54250	4.29698	4.14493	-0.152055	0.714955
At5g54470	1.91914	1.91222	-0.00692394	0.987791
At5g54810	7.52551	8.3979	0.87239	0.04593
At5g57220	2.84709	2.99579	0.148698	0.864849
At5g57560	3.80123	3.5921	-0.209128	0.884755
At5g58290	7.53178	7.6394	0.107619	0.877992
At5g58600	2.59205	3.14806	0.556018	0.055993
At5g58670	5.29054	5.2088	-0.0817344	0.921292
At5g58940	3.68881	3.27554	-0.413279	0.000889063
At5g59720	2.07589	1.86414	-0.211749	0.613243
At5g60390	7.46936	7.08521	-0.384157	0.302343
At5g60800	5.89011	6.08688	0.196765	0.831572
At5g60850	3.26524	3.03646	-0.228779	0.654657
At5g60890	2.23949	2.3469	0.107415	0.855423
At5g61790	4.56905	4.54232	-0.0267252	0.977334
At5g63400	3.1978	3.34117	0.143375	0.621431
At5g64000	3.41184	3.32244	-0.0894003	0.872673
At5g64120	4.80833	4.63578	-0.172555	0.87387
At5g65360	4.69922	4.73183	0.0326079	0.969771
At5g65730	3.70902	3.99326	0.28424	0.711847
At5g66055	2.78377	2.5392	-0.244569	0.350981
At5g66510	5.35124	5.47753	0.126298	0.6148
At5g66760	7.62973	7.0972	-0.532534	0.297787
At5g67310	4.8245	5.07396	0.249465	0.482845
