# Supplementary material for: Arabidopsis CaM Binding Protein CBP60g Contributes to MAMP-Induced SA Accumulation and Is Involved in Disease Resistance against Pseudomonas syringae
Source: PLoS Pathog. 2009 Feb 13;5(2):e1000301. doi: 10.1371/journal.ppat.1000301 (PMC2633612; doi:10.1371/journal.ppat.1000301)
Supplement: Table S2 — Expression profiles at 3 and 9 hours after inoculation of Pst DC3000 hrcC. (0.49 MB XLS) [file ppat.1000301.s014.xls]

## Sheet: genotype_comparisons
Table S2. Expression profiles at 3 and 9 hours after inoculation of Pst DC3000 hrcC
AGI	Expression values at 3 hpi								Expression values at 9 hpi								q-value_3h (compared to Col-0)							q-value_9h (compared to Col-0)
	Col-0	coi1	dde2	ein2	mpk3	pad4	cbp60g-1	sid2	Col-0	coi1	dde2	ein2	mpk3	pad4	cbp60g-1	sid2	coi1	dde2	ein2	mpk3	pad4	cbp60g-1	sid2	coi1	dde2	ein2	mpk3	pad4	cbp60g-1	sid2
At1g02140	5.80574	5.39429	5.72312	5.55744	5.80194	5.70338	5.70113	5.809	5.88228	5.7904	6.01148	6.08865	5.9622	5.8985	5.90778	5.90099	0.00762415	0.6202	0.0503343	0.769814	0.999056	0.843762	0.661715	0.86032	0.805745	0.542713	0.729306	0.500844	0.807176	0.257947
At1g02450	3.83485	6.30366	4.81437	5.67201	5.18622	2.74864	2.87158	2.7558	4.82887	6.01583	4.65507	5.7721	5.56404	3.74314	4.02407	2.56557	4.25e-08	0.0142823	1.45e-05	0.000929494	0.0110746	0.0189868	0.0113342	0.000611364	0.65245	0.0263008	0.0639022	0.0132434	0.0542477	8.34e-07
At1g03220	4.68706	4.60764	4.90216	4.26123	4.8951	5.20967	4.66792	4.68618	4.3095	4.1862	4.85662	3.7603	3.99409	4.12064	5.18346	4.13523	0.884501	0.813531	0.380433	0.869461	0.269333	0.975087	0.908207	0.985345	0.425914	0.271304	0.65245	0.94825	0.0832348	0.981775
At1g03850	2.61801	3.69327	3.22556	3.93893	3.38706	2.90353	2.58928	2.78828	2.77695	3.97376	3.30009	4.09749	3.73874	2.45936	2.48106	2.41514	0.00369767	0.125163	0.000581893	0.0570642	0.345479	0.975283	0.551984	0.000197358	0.246791	0.000473484	0.006506	0.705171	0.577257	0.755247
At1g03870	3.26629	2.92653	3.07684	3.22156	3.26951	3.20345	3.73258	3.10861	2.36529	2.07449	2.35172	2.19555	2.32172	2.46007	2.70351	2.33716	0.238963	0.558536	0.747203	0.889923	0.940636	0.0917	0.905898	0.722539	0.872031	0.504633	0.944436	0.553515	0.24903	0.67737
At1g04410	7.5791	7.62151	7.26673	7.30003	7.5691	7.41343	7.70446	7.51515	7.98477	8.22323	7.7844	7.99454	7.71088	7.8626	7.43804	7.91713	0.998034	0.0817801	0.0539057	0.775182	0.831799	0.438305	0.911805	0.0495516	0.200475	0.827357	0.192965	0.989573	0.00701422	0.598981
At1g05010	8.12749	7.13679	8.42309	7.60505	8.295	7.89075	7.67518	8.20342	8.48629	6.21723	8.44145	8.47476	7.91926	8.14792	8.00001	7.82336	0.00337498	0.556426	0.0952264	0.869123	0.808045	0.324434	0.732498	8.52e-08	0.849106	0.884714	0.135288	0.664166	0.258139	0.234579
At1g05340	4.40898	5.67556	5.2413	5.17954	4.87252	4.59982	4.3092	4.33981	3.99882	5.05971	4.77801	4.92216	4.51376	3.79505	4.46373	3.61789	0.0040407	0.0694024	0.136106	0.448509	0.598619	0.950643	0.971269	0.00471187	0.110563	0.0526631	0.277821	0.916472	0.297727	0.777224
At1g05570	2.97209	3.434	3.03102	3.31345	3.21155	2.7606	2.96005	2.83791	4.24449	4.67404	4.01465	4.50336	4.46375	3.81207	3.62825	3.73731	0.0212868	0.92836	0.213526	0.441764	0.661632	0.89831	0.909673	0.00156258	0.124497	0.385514	0.266203	0.107922	0.0013851	0.101771
At1g05680	2.32444	2.37902	2.34695	2.22883	2.3834	2.41058	2.534	2.30404	2.36915	2.21891	2.33609	2.13173	2.5192	2.15884	2.35103	2.04211	0.979841	0.985335	0.470101	0.976504	0.47192	0.280749	0.812538	0.981775	0.762542	0.181889	0.573626	0.802047	0.958136	0.659379
At1g08050	3.80104	5.03372	4.15519	3.64396	4.30152	3.34869	4.0288	3.5687	3.4488	4.20182	3.32348	3.83967	3.62396	2.57511	2.98042	2.23693	7.95e-07	0.180111	0.325283	0.0608576	0.140365	0.262571	0.663279	7.68e-05	0.492104	0.192319	0.517215	0.00077239	0.0608459	1.19e-05
At1g08510	5.14288	4.65309	4.86019	4.69466	4.96362	5.05414	5.14478	5.10941	4.73025	4.50101	4.48856	4.56651	4.3627	4.43721	4.83117	4.63478	0.0322941	0.254536	0.0291561	0.385874	0.976576	0.89831	0.870023	0.818502	0.267104	0.417688	0.175591	0.608079	0.682024	0.787795
At1g08720	2.73193	2.92571	3.02563	2.97182	2.94009	2.89083	2.76679	2.89823	2.6758	2.9833	2.95545	2.88667	2.99367	2.95155	2.59874	2.88964	0.535567	0.210798	0.550585	0.582287	0.214075	0.765533	0.206745	0.0200191	0.327086	0.582313	0.108575	0.0388725	0.907284	0.0344215
At1g08830	7.41635	7.56875	7.46434	8.4515	7.59788	7.45511	7.64247	7.65216	8.47815	8.56485	8.74793	9.30881	8.79854	8.21493	7.76009	8.15313	0.869143	0.981775	0.0198949	0.868195	0.822899	0.598196	0.503743	0.685186	0.721355	0.0692753	0.518974	0.830448	0.10812	0.841484
At1g08930	6.06328	5.85187	5.20954	4.8128	5.88556	5.68026	5.99137	5.94748	4.67189	4.92938	4.52139	4.38895	4.00754	4.33128	4.67327	4.43745	0.724692	0.0917	0.00723985	0.731793	0.690699	0.982493	0.986418	0.529713	0.779603	0.582313	0.235935	0.780599	0.96636	0.97055
At1g09070	8.08238	8.64382	8.43404	7.45	8.29455	8.20674	7.877	8.13596	6.47752	6.67003	6.39524	5.9926	6.58007	6.26488	6.68995	6.13256	0.206777	0.485688	0.0588029	0.808373	0.656437	0.788234	0.790597	0.466701	0.8001	0.166096	0.859619	0.891756	0.608244	0.798565
At1g09130	5.94236	6.03894	5.89191	5.62234	5.94673	6.06263	5.98491	6.10865	5.38444	5.22003	5.08188	4.87765	4.92646	5.46931	5.35747	5.43526	0.821869	0.703787	0.00546607	0.763606	0.167681	0.643625	0.0891991	0.929818	0.0143867	0.000126352	0.00243608	0.19471	0.965849	0.114807
At1g09200	3.80364	3.86711	4.07946	4.43157	4.19226	4.02334	4.2034	3.90473	4.3029	4.65671	4.46933	4.41952	4.69929	4.06902	4.42165	4.08577	0.962896	0.345408	0.0183956	0.198544	0.188848	0.0509361	0.467863	0.0301013	0.759056	0.912316	0.0876443	0.747203	0.588121	0.962896
At1g09350	6.10477	5.90343	6.15904	6.43729	5.95542	7.01658	6.46816	5.98327	1.87541	2.26601	2.30859	2.01404	2.4218	2.29322	1.96707	2.20242	0.616566	0.974202	0.629426	0.663086	0.0058903	0.328876	0.976432	0.187215	0.398222	0.920418	0.166655	0.17427	0.821859	0.193591
At1g09500	2.74657	2.23766	2.70925	2.56508	2.6529	2.5797	2.82394	2.55113	3.75759	3.24102	4.49415	3.39414	3.52536	3.4778	3.96092	3.44865	0.111574	0.902789	0.503305	0.728966	0.909049	0.80193	0.859297	0.323239	0.0460671	0.231207	0.600545	0.75504	0.567104	0.830448
At1g09970	9.11691	8.60201	9.22929	9.08415	8.66319	8.70563	9.24699	9.27082	8.82855	7.67363	8.78595	8.50579	8.69897	8.47466	8.1723	8.44507	0.18694	0.898753	0.834845	0.218533	0.52835	0.751659	0.623462	0.00880479	0.867713	0.383404	0.840624	0.672342	0.134178	0.744082
At1g10070	2.49015	2.24325	2.48584	2.53628	2.5755	2.38513	2.56062	2.34231	3.54155	2.57171	3.56817	2.98056	3.32069	3.31202	3.30106	3.51327	0.44037	0.953836	0.930955	0.981831	0.998034	0.80153	0.930895	0.00771615	0.949158	0.0460842	0.597658	0.834845	0.629426	0.700242
At1g10170	2.93898	2.921	2.86241	2.865	2.7488	2.72595	2.96315	2.71323	2.97848	3.13238	3.03956	2.98756	3.0746	2.72875	2.69331	2.7363	0.788575	0.580227	0.325993	0.0926782	0.564639	0.727142	0.495514	0.0542936	0.992351	0.772112	0.603379	0.511298	0.117756	0.852524
At1g10585	6.76062	4.09611	4.51318	5.63075	6.55933	6.89235	6.11746	6.64685	5.76565	2.9598	5.68873	4.81369	6.00257	5.91604	6.32921	5.92436	1.4e-05	0.000174904	0.0458842	0.759695	0.800041	0.407387	0.990733	1.79e-05	0.889139	0.103114	0.792645	0.754717	0.396308	0.66623
At1g10940	3.45744	3.48555	3.42365	3.63446	3.50036	3.35058	3.34541	3.39576	3.37149	3.24049	3.20528	3.23401	3.41458	3.27909	3.409	3.27919	0.957373	0.784567	0.699568	0.911532	0.989901	0.793965	0.881958	0.974736	0.160747	0.20333	0.840624	0.891756	0.726078	0.596631
At1g10950	5.63895	5.51207	5.63971	4.71014	5.22477	5.58625	5.57166	5.69736	5.63974	5.52273	5.56183	5.10727	5.15805	5.51032	5.82017	5.60047	0.749213	0.96636	0.00456843	0.225031	0.939562	0.981775	0.773236	0.974202	0.8001	0.110948	0.235189	0.998034	0.657462	0.7732
At1g11050	2.98967	3.20316	3.12496	3.10909	3.27916	2.64598	2.90516	2.67513	2.79533	2.78663	3.14822	2.89032	3.19471	2.6914	2.63823	2.66496	0.534147	0.738366	0.950373	0.393169	0.331859	0.93085	0.401288	0.653778	0.226063	0.960323	0.0704514	0.955178	0.698622	0.846796
At1g11260	7.50973	5.9501	5.96103	5.97602	7.17841	7.23134	7.232	7.18332	6.03933	5.29056	5.70189	5.30712	5.8026	6.03194	5.92706	5.98664	0.00249222	0.00292065	0.00218001	0.551984	0.833856	0.779603	0.779603	0.319925	0.554068	0.159063	0.774066	0.89355	0.940636	0.868415
At1g11310	5.53369	6.91817	5.86034	6.70676	6.15893	4.78541	5.25499	4.94414	6.52937	7.32038	6.48426	7.2341	6.89399	5.8441	5.93457	5.20961	0.000204067	0.507436	0.00252772	0.148795	0.085189	0.636463	0.213746	0.00933045	0.851475	0.0922609	0.378588	0.144871	0.14707	0.00172066
At1g11580	4.39523	3.15837	4.09956	4.05226	4.04899	4.51666	4.13339	4.51803	5.30108	2.70155	5.29117	4.55035	4.21571	5.63347	5.46582	5.55797	1.27e-06	0.231005	0.0883814	0.105326	0.451416	0.486869	0.456465	1.71e-12	0.852591	0.00077239	2.1e-05	0.0711875	0.504633	0.0750889
At1g11650	6.88038	6.7045	6.71774	6.47851	6.67038	6.71345	6.94363	6.84945	6.66933	6.52019	6.66815	6.28585	6.62643	6.75973	6.84144	6.72001	0.325849	0.404768	0.0106186	0.183572	0.834231	0.671001	0.822899	0.98215	0.831033	0.0189868	0.909673	0.329699	0.346403	0.25247
At1g12110	7.20417	5.55027	6.77307	7.16605	6.85144	7.55043	7.03702	7.03108	6.8907	5.18688	6.77498	5.60144	6.46348	7.54979	7.93848	7.80613	1.92e-07	0.14355	0.764434	0.187617	0.157217	0.798565	0.881958	9.74e-07	0.657008	9.87e-06	0.190969	0.00758328	0.00025008	0.000189414
At1g12240	3.83457	2.89924	3.60967	3.9066	3.60471	3.92977	3.97093	3.87168	4.24046	2.84854	4.24566	3.96039	3.92277	5.09785	4.9472	5.04505	7.75e-05	0.371229	0.962175	0.269857	0.517215	0.545248	0.689855	1.6e-06	0.885513	0.181595	0.25105	7.32e-05	0.00217716	5.74e-05
At1g12520	3.06834	3.21682	3.10422	3.24658	3.22778	3.11396	3.22215	3.28155	3.5793	3.56648	3.26498	3.45374	3.41156	3.28879	3.29668	3.3621	0.784567	0.990865	0.830602	0.823834	0.665932	0.51353	0.263812	0.722233	0.160747	0.525375	0.626847	0.623872	0.415415	0.967179
At1g13320	4.2767	4.36005	4.09829	4.38994	4.20739	4.05185	4.18542	4.23746	4.3561	4.47997	4.36776	4.36041	4.14823	4.28008	4.33426	4.48481	0.8698	0.197442	0.944979	0.42692	0.509221	0.867734	0.79197	0.0865018	0.822899	0.747189	0.212854	0.826108	0.949137	0.0291163
At1g14870	6.92714	7.57318	6.83188	6.77715	7.77907	6.26535	6.92511	6.22298	6.62983	7.45413	7.09337	7.376	6.92089	5.99135	6.57986	5.5822	0.0886999	0.812388	0.576556	0.0220612	0.117297	0.937196	0.087443	0.00423205	0.298395	0.0533636	0.476007	0.161727	0.986964	0.01197
At1g14980	6.66703	6.39246	6.60854	6.76781	6.67026	6.70369	6.78309	6.45562	6.07909	6.02821	6.54118	6.35138	6.82165	6.38258	6.20887	6.19236	0.376471	0.859909	0.991429	0.894116	0.759354	0.699568	0.814482	0.857208	0.242929	0.629426	0.0147694	0.19965	0.69379	0.39024
At1g15210	2.56261	2.37856	2.69403	2.72521	2.46422	2.51757	2.55458	2.22401	2.23851	2.49358	2.46679	2.25732	2.92015	2.5209	2.22455	2.31884	0.547396	0.829342	0.891756	0.682365	0.90849	0.937218	0.524022	0.230053	0.69379	0.912637	0.0219413	0.21098	0.963725	0.43984
At1g15380	2.20163	2.33396	2.30116	2.16203	2.20772	2.14294	2.14271	2.17844	2.19498	2.25772	2.28426	2.25044	2.44928	2.21903	2.18432	2.31173	0.777288	0.830448	0.626847	0.841484	0.89831	0.98332	0.812388	0.408299	0.947347	0.962175	0.2599	0.568786	0.939523	0.157217
At1g15670	6.50687	6.96964	6.20794	5.05662	6.54868	6.11297	6.62304	6.37762	6.52085	6.46875	6.47622	5.96902	6.46627	6.48028	6.58127	6.54474	0.387145	0.525731	0.00019929	0.970978	0.585961	0.792554	0.970978	0.89831	0.872031	0.157222	0.949097	0.899784	0.884714	0.703787
At1g17020	2.7935	2.65505	2.74284	2.63693	2.76459	2.7692	2.7949	2.70853	3.27402	2.95658	3.03785	2.97028	3.09984	2.888	2.88793	2.95988	0.602186	0.851475	0.432695	0.808045	0.855588	0.907284	0.978148	0.616313	0.326672	0.19319	0.637896	0.415348	0.240313	0.771402
At1g17420	3.93475	2.46107	2.74757	3.39863	3.16959	3.78548	3.7925	3.70358	3.16273	2.35901	3.37697	3.50052	2.9378	3.64411	3.48895	3.51289	0.00841126	0.0378325	0.344051	0.183104	0.966402	0.929418	0.891838	0.315971	0.872993	0.758475	0.806656	0.366072	0.637896	0.429204
At1g18350	2.50933	2.54865	2.769	2.59559	2.79556	2.59385	2.54418	2.4731	2.3713	2.35768	2.45158	2.37243	2.51423	2.39712	2.2954	2.24589	0.992061	0.397233	0.98525	0.437047	0.513516	0.809167	0.86679	0.692733	0.970978	0.840624	0.626925	0.613448	0.929036	0.843863
At1g19150	5.21603	5.01019	5.03395	5.36959	5.57978	5.6766	4.95078	5.66139	5.1143	3.96334	4.66808	4.69441	4.96551	5.90009	5.57193	6.03729	0.61567	0.685596	0.930006	0.537976	0.164225	0.681502	0.182489	0.0069857	0.216892	0.234155	0.806141	0.0149702	0.23127	0.00272087
At1g19250	2.6549	3.47386	3.37602	3.45631	3.02785	2.42918	2.62936	2.40268	3.69963	4.0659	4.12207	4.79756	4.17934	2.36737	2.83354	2.66344	0.20862	0.272926	0.259803	0.704407	0.8967	0.981775	0.868415	0.458343	0.633915	0.0800182	0.483224	0.034382	0.175626	0.167352
At1g19670	7.15905	3.56608	6.29765	6.9587	6.70438	7.70056	6.70533	7.89735	9.82108	2.65038	9.5262	8.93065	8.86771	10.0192	10.1144	9.98425	1.56e-07	0.192609	0.749213	0.500006	0.380838	0.630472	0.226571	1.83e-13	0.680502	0.149783	0.160081	0.716425	0.70771	0.677549
At1g19850	2.30321	2.295	2.28133	2.42785	2.44258	2.28178	2.46761	2.39987	2.81233	2.83316	3.12479	3.00505	2.98203	2.81736	2.80463	2.81898	0.902924	0.902893	0.949158	0.871453	0.840624	0.498086	0.545248	0.638335	0.414602	0.7539	0.600254	0.71731	0.947286	0.525375
At1g20200	2.36836	2.42779	2.10699	2.96238	2.4672	2.41777	2.11301	2.31962	2.74985	2.70087	3.22065	3.28435	3.29189	3.17431	2.6911	3.26351	0.979406	0.42778	0.122024	0.962896	0.730144	0.612817	0.924971	0.852524	0.228604	0.163718	0.0865018	0.0842156	0.97491	0.0206686
At1g20440	7.57738	7.47461	7.5106	7.28011	6.93508	7.61766	8.23953	7.95641	4.73229	5.00844	5.19703	4.48226	4.68314	4.93552	5.54107	5.31667	0.814794	0.885086	0.414602	0.0891563	0.820808	0.08949	0.293841	0.376337	0.400221	0.52016	0.95462	0.511002	0.0378325	0.0588029
At1g21100	2.62561	2.69554	2.59386	2.6081	2.78296	2.87194	2.62163	2.78876	2.271	2.14811	2.37926	2.13474	2.4305	2.48244	2.40055	2.43792	0.95607	0.882366	0.764434	0.826676	0.200627	0.912237	0.367995	0.971263	0.916596	0.497643	0.618348	0.218079	0.606017	0.179814
At1g21240	2.41841	3.48016	2.79475	2.94653	2.7028	2.37055	2.23542	2.41882	3.04036	3.84127	3.05912	3.42356	2.99484	2.32523	2.47039	2.39472	0.00518238	0.430002	0.295792	0.673969	0.932895	0.817238	0.868195	0.00995268	0.948149	0.496807	0.953836	0.128553	0.182489	0.274055
At1g21250	2.92795	3.45628	2.45674	3.27058	3.16687	2.3989	2.40783	2.79432	4.49549	4.42451	3.64306	4.12969	3.38447	3.57425	4.17972	3.28227	0.42985	0.410134	0.740049	0.835138	0.503829	0.448614	0.973795	0.940636	0.0865018	0.485432	0.0329003	0.145859	0.701375	0.0529665
At1g21610	2.7796	2.77363	2.7688	2.78595	2.90132	2.76893	2.78668	2.83806	2.72572	2.81467	2.66658	2.73133	2.98117	2.73488	2.54828	2.8107	0.880615	0.901773	0.766479	0.878485	0.751149	0.857208	0.525243	0.308455	0.645442	0.82518	0.232513	0.597026	0.590667	0.189758
At1g21750	5.34022	6.65066	5.34012	4.36188	4.85197	4.94047	5.14899	5.78822	6.52908	7.48026	5.77048	6.17295	4.60137	6.12743	6.39883	6.27883	0.25105	0.987557	0.348202	0.684836	0.852524	0.937902	0.692998	0.336718	0.504633	0.773236	0.0588029	0.86557	0.962138	0.978449
At1g22360	3.16234	2.26313	2.70818	2.70351	2.64384	3.02837	3.00426	3.14001	3.06878	2.30913	2.99085	2.85662	2.8161	3.2287	3.30366	3.2938	0.000263856	0.0692031	0.0339069	0.0224976	0.949091	0.786032	0.852559	0.0163552	0.69379	0.331934	0.423352	0.330871	0.358739	0.119003
At1g23040	4.23583	4.20295	4.5512	4.06791	3.97806	4.26333	4.27871	3.84934	4.4103	4.82775	4.8083	4.40832	4.6992	4.17079	4.52739	4.28291	0.889923	0.479715	0.525731	0.396999	0.797381	0.860327	0.477089	0.105507	0.387141	0.88998	0.462948	0.827844	0.745753	0.898615
At1g24100	4.3936	3.81268	4.77446	3.94884	4.24254	4.09114	4.30806	4.55157	4.52669	4.16783	4.61246	4.75018	3.77679	4.93449	4.73799	5.20656	0.289838	0.60917	0.378326	0.779603	0.805953	0.973871	0.733688	0.785625	0.982419	0.86032	0.191015	0.38261	0.744023	0.10919
At1g25490	3.95392	4.00238	4.06824	4.1587	3.97859	3.97294	3.88803	3.98163	3.8059	3.89804	3.89305	3.90344	3.98058	3.90269	3.87323	3.88643	0.98525	0.653137	0.524236	0.829021	0.470101	0.953836	0.445245	0.107478	0.922841	0.923857	0.237688	0.124163	0.540241	0.0485885
At1g26380	2.98343	4.74862	3.79635	3.63999	3.11421	2.71223	2.90958	2.78976	2.346	3.70533	3.02189	3.55922	2.74568	2.34275	2.2736	2.21487	1.1e-05	0.0403961	0.165436	0.930039	0.764434	0.975543	0.880615	8.31e-05	0.122827	0.00235365	0.350853	0.833554	0.962896	0.918429
At1g27100	3.99034	4.08509	3.73392	3.87761	4.20163	3.84459	4.07862	3.79155	3.85625	4.09983	3.77152	4.02366	3.79567	3.56438	4.01613	3.4494	0.778849	0.0167743	0.097091	0.305649	0.819355	0.308085	0.504633	0.00128423	0.266985	0.537976	0.755627	0.209325	0.112722	0.0931701
At1g27130	3.59472	3.2416	3.51425	3.76042	3.71703	3.5593	3.74892	3.60661	3.65803	3.06784	3.77341	3.56217	3.56125	3.62691	3.62787	3.63376	0.0598912	0.702416	0.82518	0.882335	0.833695	0.397724	0.699568	0.0301071	0.879423	0.504633	0.766647	0.749944	0.981775	0.496778
At1g27730	4.8933	4.62032	5.32273	4.22741	5.27254	4.94139	4.65781	4.63295	4.05339	3.65564	4.36945	3.96016	3.73657	3.93634	4.20736	3.85843	0.344899	0.209718	0.00866826	0.361692	0.715161	0.635548	0.692733	0.470101	0.479306	0.676164	0.354349	0.985335	0.614226	0.996635
At1g28480	5.58953	4.72697	6.34838	7.03801	6.60385	4.64089	4.80702	4.17441	6.83512	4.00514	6.90623	7.92641	7.5223	6.22895	6.48757	4.41586	0.0612976	0.146867	0.00385782	0.0500558	0.0853902	0.144871	0.00500277	2.06e-07	0.992875	0.0329003	0.17507	0.386991	0.622249	6.66e-06
At1g29950	3.57458	3.10852	3.29841	4.0696	3.47279	3.57824	3.75796	3.42446	3.73543	3.38214	3.72852	3.69286	3.94149	3.88186	3.84438	3.88837	0.0834579	0.348184	0.193487	0.651412	0.808045	0.50508	0.916467	0.554277	0.881117	0.787795	0.556433	0.416602	0.711632	0.266985
At1g30040	2.7284	3.51294	2.80565	3.35116	2.8864	2.60761	2.71919	2.63025	2.96886	3.73935	3.26111	3.80458	3.16083	2.70066	2.66373	2.78479	0.00383155	0.913986	0.0441664	0.83049	0.972139	0.927323	0.998499	0.000399171	0.468411	0.00296054	0.545058	0.695223	0.378326	0.979398
At1g30400	2.55759	2.47215	2.59085	2.61201	2.4251	2.48622	2.64741	2.45284	2.82837	3.19558	3.11005	3.12754	3.16903	2.95418	2.66237	3.10968	0.694553	0.99392	0.922841	0.479385	0.941839	0.662725	0.991123	0.0328159	0.442059	0.425704	0.174508	0.352136	0.70244	0.0458842
At1g30490	2.25866	2.03844	2.19342	2.38834	2.03052	2.23923	2.32171	2.17319	2.26138	2.31042	2.45302	2.35897	2.33464	2.46541	2.28843	2.52786	0.123178	0.670197	0.896985	0.0746444	0.718715	0.586985	0.963345	0.303433	0.531022	0.937295	0.738862	0.0450694	0.78986	0.0040407
At1g32210	4.96827	5.33446	5.06839	5.72499	5.61096	5.19476	5.04089	4.7648	5.7054	5.97929	5.9981	6.46662	6.55601	5.52068	5.64382	5.22719	0.440424	0.903035	0.064269	0.117825	0.428644	0.82094	0.852524	0.290412	0.618613	0.0536291	0.0134612	0.924971	0.974736	0.51947
At1g33960	4.58811	6.51605	4.99007	7.29409	5.55886	2.76002	4.33611	3.44004	5.70145	7.4691	6.21325	8.11252	6.66113	3.89279	4.91918	4.5309	0.00171201	0.648932	2.55e-05	0.166738	0.00403242	0.830755	0.0952264	0.00150138	0.560183	0.000126352	0.130002	0.00505797	0.271213	0.126371
At1g35230	4.90544	7.86179	6.1047	6.40194	6.35891	3.76547	4.68304	3.71345	5.91148	8.2354	6.20206	7.23137	6.65259	4.79827	5.16244	4.38029	6.38e-10	0.00216884	0.000256658	0.00030918	0.00649924	0.763606	0.00408049	2.28e-08	0.665501	0.00107827	0.0573027	0.00974201	0.0734954	0.000480328
At1g35670	3.0552	2.90681	3.00574	3.05089	3.07315	2.94566	2.853	3.02629	2.78319	2.61734	2.77099	2.67274	2.52622	2.4562	2.65631	2.41923	0.255076	0.711916	0.624051	0.821859	0.98215	0.397724	0.751659	0.924971	0.727622	0.276314	0.11397	0.232613	0.676164	0.33894
At1g43160	4.75127	2.78878	3.51845	3.67349	4.17841	4.56441	4.17351	4.88938	4.04809	2.09206	3.87559	3.34254	3.41869	3.68395	4.325	3.59277	3.15e-05	0.00698602	0.0123779	0.210993	0.916596	0.328281	0.725818	0.000133297	0.727091	0.113973	0.229482	0.726444	0.60822	0.694553
At1g44350	4.99376	3.04669	4.60988	4.46679	4.52689	4.9594	4.5672	4.92645	4.62611	2.53808	4.59276	4.44762	4.33361	4.92224	4.82338	5.02639	5.14e-08	0.250293	0.0613192	0.112433	0.898753	0.307726	0.958023	7.95e-08	0.852524	0.535108	0.468071	0.235935	0.567748	0.0744438
At1g45145	3.84712	3.54133	3.88431	4.93207	4.37248	3.52152	3.07105	2.94764	4.44105	3.38189	4.84796	5.62975	4.89009	3.79771	4.27452	3.12621	0.432695	0.992061	0.00732628	0.274751	0.661453	0.057065	0.0331817	0.01311	0.443221	0.00252772	0.273916	0.203168	0.826742	0.00247743
At1g47830	4.66975	4.79039	4.74886	4.59873	4.77944	4.81612	4.80968	4.65372	4.49159	4.5771	4.66566	4.66757	4.56955	4.43572	4.66435	4.37265	0.746643	0.851594	0.385874	0.888911	0.150672	0.300867	0.719894	0.202318	0.603535	0.641606	0.719423	0.770476	0.237688	0.740945
At1g48930	2.61782	2.44933	2.64125	2.73928	2.78884	2.70715	2.73699	2.60255	2.52457	2.19562	2.37968	2.23614	2.41361	2.13937	2.459	2.09032	0.349392	0.986079	0.939841	0.725324	0.409936	0.480734	0.777288	0.424068	0.359833	0.0747558	0.703783	0.234375	0.942411	0.283599
At1g50500	2.53119	2.99472	2.56589	2.71149	2.52714	2.52654	2.50383	2.82447	2.65474	3.03675	2.65392	2.76247	2.50464	2.41415	2.5515	2.71357	0.0445969	0.991092	0.784567	0.812388	0.744082	0.950643	0.0628678	0.0106186	0.843441	0.926598	0.586292	0.692998	0.845828	0.263531
At1g51660	3.82545	4.73239	3.58019	3.51568	4.55931	3.47649	3.83027	3.47514	4.10605	4.18753	3.93256	3.97248	3.29802	3.50378	3.93388	3.04693	0.145313	0.732216	0.571793	0.292514	0.76837	0.957973	0.761897	0.795423	0.7795	0.808749	0.184484	0.488884	0.886237	0.146126
At1g51680	6.19298	5.84011	5.60589	5.29804	5.74615	5.9898	5.93585	6.31939	4.5452	4.59307	4.33986	4.23273	3.51477	4.46337	4.44987	4.40607	0.537976	0.281622	0.0589139	0.387099	0.907178	0.792554	0.768013	0.811769	0.709939	0.550111	0.0491769	0.962896	0.953836	0.950643
At1g53840	4.22024	3.83304	4.394	4.73389	4.07402	4.38154	4.43022	4.47431	4.82845	4.79846	4.87402	4.81627	5.00293	4.90213	5.01735	5.14466	0.00610308	0.4518	0.00758328	0.207596	0.110129	0.115538	0.026204	0.586985	0.950643	0.694553	0.319752	0.253001	0.183572	0.00107827
At1g54010	3.48589	3.02948	3.09551	3.65955	3.5714	3.46385	3.73388	3.35204	5.22995	3.80962	5.21353	5.85178	4.376	5.7691	5.94611	5.52298	0.12573	0.2161	0.875779	0.981775	0.872258	0.418405	0.953439	5.1e-05	0.873704	0.0895223	0.0058903	0.0333016	0.0143867	0.13483
At1g55020	2.96831	3.01112	3.09006	3.42985	3.03306	2.93965	3.0086	2.90739	3.03018	2.87672	2.86063	2.98569	3.17478	2.84463	3.08276	2.90727	0.999056	0.767315	0.0886727	0.986079	0.81844	0.769657	0.912637	0.975538	0.325849	0.677549	0.572306	0.862193	0.766492	0.817674
At1g56650	2.7052	2.05826	2.38589	2.78657	2.67863	2.63326	2.83203	2.59305	2.63546	2.40377	2.57057	2.59415	2.4557	2.42048	2.52646	2.37254	0.0148069	0.272286	0.981775	0.826033	0.953836	0.641531	0.981775	0.840194	0.760619	0.791558	0.651418	0.847001	0.883156	0.891127
At1g59870	8.06884	9.07291	8.54663	7.98953	8.39269	7.78349	8.16861	8.15188	7.74288	8.13345	7.83398	7.94149	7.39906	7.38892	6.81691	7.50323	0.00228962	0.193858	0.69379	0.525375	0.676164	0.745273	0.676164	0.108891	0.962896	0.798565	0.354992	0.578167	0.00479718	0.942132
At1g61560	3.835	4.22541	3.89485	3.85104	3.73013	3.51937	3.63861	3.68277	3.20357	3.29756	3.19879	3.26721	3.02308	2.92006	3.17814	2.66697	0.13483	0.940636	0.819058	0.520149	0.414802	0.614314	0.885086	0.353401	0.844419	0.981527	0.524312	0.57937	0.974736	0.145862
At1g61810	3.10115	3.06505	3.17345	2.96071	3.18522	3.0302	3.25996	3.12047	3.25084	2.97612	3.20728	3.17679	3.09426	3.14146	3.13574	3.06372	0.715161	0.866536	0.152054	0.96636	0.900672	0.212789	0.539663	0.476232	0.588854	0.416719	0.407387	0.950332	0.733378	0.973527
At1g62300	5.0743	5.86271	5.63342	4.03874	5.11686	4.45889	5.10777	4.7993	4.62451	5.07138	4.92436	4.74814	4.55844	4.05871	4.57102	4.20758	0.314412	0.512832	0.093649	0.981775	0.529624	0.944149	0.868415	0.45362	0.813944	0.968584	0.961334	0.604122	0.991207	0.829679
At1g62480	4.0894	3.66966	3.76941	3.86697	4.11518	3.97487	4.31963	4.15664	3.31815	2.92978	3.53791	3.22642	3.25756	3.15191	3.71054	3.27367	0.24903	0.416282	0.473565	0.944979	0.986656	0.537778	0.754637	0.599548	0.774827	0.755354	0.931855	0.95462	0.289307	0.781297
At1g62570	4.03016	3.63261	3.80762	3.77465	3.69613	4.04843	3.96903	4.1093	3.62527	3.51435	3.55464	3.31406	3.52437	3.52541	3.65132	3.50957	0.0677146	0.349392	0.164805	0.0959475	0.716425	0.981775	0.546721	0.944979	0.677603	0.116392	0.791375	0.949891	0.863772	0.824075
At1g62660	2.86852	1.65328	2.12648	2.89198	2.5555	3.11463	2.79027	3.13763	4.25875	1.89109	3.98441	4.15633	3.47633	4.81867	4.53509	4.9219	6.73e-06	0.00370635	0.871258	0.186343	0.237688	0.957067	0.208045	1.02e-10	0.256037	0.616834	0.00350655	0.00999558	0.297219	0.0012463
At1g64280	2.09662	2.29291	2.1631	2.36639	2.15206	2.25908	2.19125	2.15777	1.958	2.13691	2.11796	2.10542	2.01608	1.93817	1.97618	2.12739	0.497178	0.903035	0.416602	0.962896	0.176579	0.522177	0.469151	0.0905153	0.707138	0.792645	0.822899	0.666001	0.841084	0.0469385
At1g64710	2.91976	3.41089	3.27428	2.89096	3.37754	2.71071	3.33812	2.66649	2.51297	2.24892	2.71797	2.0533	2.2881	2.69598	2.82206	2.92056	0.08949	0.24898	0.73789	0.153603	0.784161	0.0734426	0.655683	0.737462	0.689855	0.0370979	0.479558	0.273166	0.208045	0.0167453
At1g64980	5.01106	5.26612	5.31937	5.15173	5.2425	5.27287	4.89806	5.03879	4.14512	3.83531	4.18216	4.27773	4.04111	4.1598	4.60296	3.96801	0.374926	0.212888	0.892145	0.534444	0.0863749	0.849716	0.642267	0.504633	0.944149	0.86032	0.740945	0.591707	0.0143867	0.957973
At1g65500	7.34191	7.98491	8.28802	7.60719	7.78762	7.63443	7.46787	7.27077	6.56667	6.77452	6.85069	7.25766	7.0135	6.59153	6.40682	6.2444	0.192662	0.031915	0.792554	0.469194	0.435896	0.784567	0.973651	0.507417	0.714359	0.178268	0.354201	0.817674	0.86032	0.855084
At1g66340	2.7769	2.69583	2.66253	2.50907	2.63092	2.57027	2.69402	2.42952	2.62711	2.69757	2.4915	2.35411	2.43409	2.41362	2.42927	2.51422	0.535086	0.454325	0.0236458	0.212854	0.624306	0.903035	0.143918	0.229655	0.262342	0.0310574	0.298801	0.699941	0.400769	0.707513
At1g67350	5.11792	4.81086	4.9606	5.09681	5.42362	5.23112	5.19839	5.07856	5.07344	4.99007	5.40266	5.22507	5.34248	5.32692	5.23493	5.23756	0.164478	0.524236	0.733487	0.397724	0.444468	0.688547	0.875474	0.883156	0.323914	0.83342	0.301922	0.123488	0.486538	0.147605
At1g67360	4.55105	4.86355	4.6489	5.05804	4.89778	4.38108	4.7465	4.60546	5.67748	6.15009	6.08899	6.2506	5.79603	5.50398	5.31581	5.8411	0.382064	0.873874	0.139248	0.368378	0.876894	0.435175	0.670835	0.0198372	0.230053	0.0654731	0.747203	0.918429	0.272926	0.209383
At1g68620	3.88599	3.03798	3.7401	4.62364	4.03433	3.10631	3.74576	3.05632	4.31524	3.81569	5.23494	5.70864	4.82289	3.95652	4.05502	3.7545	0.035058	0.783325	0.149356	0.913986	0.12503	0.89831	0.0935615	0.486011	0.0445309	0.00154371	0.272926	0.692733	0.709112	0.478985
At1g68840	7.42401	7.42394	6.96733	5.5681	7.62419	7.57208	7.36651	7.30312	4.88525	5.40588	4.77221	3.83373	4.28778	4.69332	4.94419	4.49076	0.974298	0.575055	0.00364384	0.910074	0.809167	0.995576	0.986656	0.408814	0.872031	0.110953	0.47279	0.959782	0.935322	0.857208
At1g69490	3.78097	3.85088	3.86859	3.27891	3.92757	3.84794	2.12697	3.65986	2.79744	3.64906	3.88911	3.30661	3.59028	2.75145	2.43259	2.57962	0.976504	0.944979	0.233815	0.924971	0.808373	0.000399171	0.981775	0.0301409	0.0240863	0.423159	0.0911864	0.916467	0.57763	0.981775
At1g70290	3.59167	2.55549	2.99824	3.83943	3.06489	3.29498	3.31833	3.52842	2.75921	2.22922	2.89576	2.96229	2.70084	2.80545	2.70294	3.01509	0.000277653	0.0380814	0.716903	0.0478121	0.622326	0.554795	0.948149	0.23443	0.882913	0.773495	0.916596	0.671399	0.976576	0.152634
At1g70410	6.67469	6.75444	6.52559	6.45343	6.60769	6.7146	6.84941	6.83937	5.58033	5.49078	5.48283	5.1802	5.22501	5.58656	5.72873	5.68356	0.939841	0.601372	0.284259	0.708465	0.697027	0.484189	0.391927	0.907596	0.650159	0.0817604	0.226566	0.722587	0.57842	0.315669
At1g71030	7.32251	6.52628	6.91791	6.65885	6.98407	7.61869	7.19704	7.348	3.50365	3.68667	3.71288	3.37897	3.63947	3.67966	3.11665	3.669	0.000687738	0.0927374	0.00217716	0.115538	0.127815	0.852267	0.726841	0.23809	0.670701	0.522588	0.682024	0.275057	0.19965	0.177777
At1g71880	7.39006	6.34955	6.6033	6.65994	7.29487	7.4013	7.24094	7.29111	6.6836	5.91886	5.91384	5.87737	6.23814	6.21699	6.50148	6.09568	0.00183234	0.0196098	0.0184471	0.744437	0.834845	0.862329	0.999629	0.0865018	0.0170771	0.0113629	0.258139	0.414602	0.79056	0.32914
At1g72610	9.10992	8.18275	8.04842	9.22765	8.93365	9.19878	9.01391	9.15588	8.21022	7.75346	7.26601	8.07339	7.72337	8.56553	8.85762	8.29969	0.00867625	0.0031104	0.97491	0.612334	0.717282	0.94825	0.798802	0.490196	0.00639747	0.682365	0.242389	0.240359	0.0743271	0.540538
At1g72710	5.2054	5.4279	5.07991	5.11848	5.16599	5.21772	5.29455	5.33961	5.40245	5.63256	5.21443	5.53106	5.1928	5.32133	5.14544	5.4055	0.438994	0.519094	0.431376	0.676164	0.661453	0.570742	0.278487	0.0603902	0.235935	0.862193	0.359833	0.885404	0.324434	0.371648
At1g72930	6.46518	6.99869	5.81518	7.37516	7.41815	6.00215	5.77944	6.44675	7.19297	6.63551	6.24279	7.15484	6.94243	6.20755	6.92709	5.81843	0.123737	0.0251668	0.0066586	0.00331381	0.290341	0.0378705	0.869733	0.206937	0.00074837	0.809167	0.516627	0.00419846	0.554795	0.000114406
At1g74020	4.6897	4.06985	4.13418	4.82446	4.41313	4.48398	4.80434	4.44653	5.53766	5.50428	5.78257	5.37277	5.74043	5.51134	5.74875	5.41249	0.0288062	0.0578122	0.941839	0.310097	0.827357	0.69379	0.74428	0.819355	0.659379	0.526194	0.594096	0.830448	0.503305	0.885086
At1g74710	5.51028	9.46607	7.61238	7.31181	6.69781	4.33199	3.97351	3.63372	5.74479	8.12426	6.25869	6.90788	6.12167	4.85612	4.36747	3.3847	1.91e-11	5.55e-06	0.00010316	0.0100056	0.0130876	0.000611364	5.95e-05	1.54e-07	0.375546	0.0119411	0.471667	0.0924537	0.00201206	2.63e-06
At1g75040	5.29013	6.88957	5.67006	7.6608	6.28917	3.89482	4.83703	3.79324	8.94628	9.60524	8.68066	10.5521	9.37252	7.31853	7.5646	6.9357	0.00636396	0.653101	8.67e-05	0.124823	0.0250256	0.586985	0.0143867	0.200475	0.677398	0.00720649	0.553515	0.00852393	0.019357	0.00150033
At1g75950	8.0038	8.01854	8.14022	7.14638	8.20863	8.03332	7.79357	8.00859	7.41609	7.46585	7.54792	7.55047	7.3335	7.53133	7.80255	7.4457	0.968235	0.860966	0.0108633	0.82094	0.821859	0.779654	0.864957	0.723419	0.915062	0.92836	0.901791	0.626847	0.322429	0.657122
At1g76490	6.7074	6.75405	6.59268	6.43565	6.58288	6.62257	6.91519	6.68737	6.54023	6.21933	6.6902	6.32292	6.49604	6.49078	6.33526	6.73926	0.995576	0.739064	0.272759	0.61944	0.975646	0.479385	0.870537	0.658613	0.859362	0.409936	0.944316	0.872749	0.69133	0.2281
At1g76850	2.19256	2.25827	2.24141	2.22167	2.40629	2.06518	1.9795	2.22678	2.14328	2.31118	2.17897	2.14133	2.44963	2.30931	2.20197	2.27445	0.931743	0.944149	0.761517	0.408299	0.923292	0.327545	0.443221	0.0348074	0.90849	0.709112	0.0329003	0.0465342	0.604122	0.0236711
At1g76960	3.99647	4.55421	4.00201	5.58808	4.4132	3.60698	3.19957	3.49893	6.03067	5.62442	5.79932	7.62005	6.38525	5.37298	4.83044	5.21524	0.496807	0.982786	0.0138157	0.684223	0.749164	0.274055	0.622749	0.7732	0.740206	0.0126542	0.667382	0.478354	0.0645698	0.388247
At1g77510	3.47297	4.29011	4.10125	4.07196	3.58237	3.42001	3.50314	3.49897	4.35397	5.0835	4.51854	5.07857	4.70001	4.15222	3.97865	4.10993	0.0109861	0.0559133	0.114949	0.947286	0.92586	0.871025	0.788877	0.0041073	0.832168	0.0351014	0.313503	0.883596	0.337154	0.931743
At1g77760	5.01643	5.58395	5.28293	5.74111	5.09906	4.95471	4.59645	5.18565	4.94247	5.08155	5.00284	5.46149	5.07314	4.80697	5.05951	4.9688	0.331708	0.727091	0.224956	0.990917	0.962896	0.534567	0.681463	0.664633	0.997857	0.430837	0.859362	0.992351	0.831506	0.745902
At1g78080	5.25435	4.81232	4.85977	4.18453	4.78471	5.24162	4.98782	5.05955	5.00429	4.77028	4.72163	4.51994	4.43031	4.74541	4.87528	4.87493	0.311848	0.39043	0.00539301	0.246542	0.89831	0.719894	0.892356	0.89427	0.508403	0.228295	0.218402	0.844157	0.898487	0.926965
At1g78670	3.75917	3.31494	3.85279	3.84687	3.70451	4.01709	3.64465	3.90556	4.18398	3.36551	4.28095	3.8728	4.17829	4.64931	4.31305	4.83547	0.0657659	0.881958	0.989847	0.734524	0.198544	0.881958	0.425034	0.00809921	0.944316	0.164173	0.999812	0.0216616	0.621116	0.000920203
At1g78900	7.05772	7.31237	7.35677	7.55377	6.91833	6.95412	7.11816	7.27055	7.72202	8.11533	7.62949	8.05479	7.6611	7.97301	7.96373	7.933	0.629095	0.51038	0.273259	0.629095	0.999559	0.829275	0.426144	0.121983	0.744806	0.531022	0.923292	0.312344	0.486011	0.263812
At1g79550	5.8407	5.93699	5.81518	5.51498	5.99261	5.84899	5.95217	5.7354	5.93453	6.16009	5.96428	5.89939	6.12206	6.02129	5.79507	5.94504	0.872993	0.867692	0.0411963	0.797381	0.69379	0.52349	0.988189	0.08216	0.923918	0.700242	0.426144	0.363534	0.732945	0.380838
At1g80040	4.25352	4.0462	4.09731	4.0412	4.3284	4.13195	4.41913	4.13226	4.24171	4.15726	4.1517	4.16575	4.31527	4.04962	4.28715	4.04381	0.171495	0.340165	0.0823254	0.992061	0.953836	0.251798	0.94481	0.831641	0.454645	0.469194	0.751196	0.805495	0.728088	0.999335
At1g80460	6.47121	6.80094	6.44352	5.85362	6.13209	5.94805	6.23516	6.47989	4.97547	5.96777	4.86841	5.10612	4.71972	4.82284	4.87339	4.9493	0.614314	0.941877	0.114949	0.425914	0.411203	0.776351	0.879927	0.00816072	0.797138	0.944149	0.673833	0.976504	0.935599	0.796323
At1g80590	1.85665	2.1016	1.94756	2.36563	1.93524	1.87397	1.99881	1.56242	2.18298	2.35331	2.70085	2.96001	2.47917	2.09967	2.06539	1.93403	0.570914	0.894918	0.164225	0.989901	0.773236	0.590667	0.586394	0.326744	0.118468	0.0108633	0.344051	0.929036	0.861862	0.912637
At1g80830	3.86045	3.71495	4.43773	3.80819	4.09156	3.91013	3.73062	3.60793	4.19548	3.94482	4.47261	3.93772	4.52118	4.45776	4.14975	4.37323	0.398685	0.00370635	0.540006	0.497938	0.52016	0.785704	0.519604	0.674615	0.325993	0.0924836	0.0934545	0.0436182	0.986079	0.0533498
At1g80840	4.61764	5.09115	5.13469	4.40941	4.71362	4.38169	4.0996	4.39396	3.37641	3.38522	3.38074	3.36137	2.76494	2.91616	3.39452	2.5655	0.365856	0.290416	0.561215	0.976432	0.835606	0.317152	0.85021	0.812874	0.935741	0.895813	0.169435	0.513539	0.938276	0.163026
At2g01450	7.44835	7.21666	7.11617	7.26324	7.36469	7.34396	7.39038	7.39079	5.76906	5.93756	5.85458	5.90033	5.68198	5.40345	5.69706	5.64552	0.201153	0.0766769	0.193858	0.532566	0.997857	0.985147	0.898753	0.14078	0.953789	0.859909	0.788185	0.282622	0.925056	0.808572
At2g01970	2.76521	2.56147	2.53485	2.84908	2.72434	2.7025	2.85866	2.60716	3.01426	3.25439	3.05489	3.12762	2.65296	2.63457	2.9189	3.03601	0.42778	0.397013	0.982786	0.774827	0.930895	0.692193	0.893471	0.177176	0.962896	0.933278	0.212727	0.415415	0.89831	0.497352
At2g02100	4.92547	3.59166	3.85806	4.10467	4.64649	4.88021	5.94974	5.07026	4.64698	4.00324	4.58366	4.71087	5.02203	5.23267	4.90271	5.18749	2.82e-05	0.000610269	0.00410531	0.342854	0.915772	0.00077239	0.547396	0.140365	0.797414	0.986404	0.294208	0.0275027	0.445653	0.0218311
At2g02930	5.97454	6.87298	5.90444	6.51121	6.80483	5.44016	5.40914	5.83573	6.5052	7.05027	7.06674	7.54971	7.20172	5.69076	5.80514	5.45796	0.16333	0.918695	0.537976	0.2271	0.5502	0.455888	0.972139	0.283918	0.4754	0.10338	0.270089	0.282692	0.308455	0.166096
At2g02990	7.04762	5.73467	6.33288	7.34825	6.42688	7.29631	7.32706	7.20832	6.70102	5.60371	7.41556	6.15119	7.00594	6.64021	7.20975	6.6879	0.0163472	0.232513	0.813785	0.273259	0.643625	0.671516	0.755106	0.105998	0.313503	0.334901	0.69379	0.949519	0.415348	0.835138
At2g03470	2.99617	2.87209	2.97382	3.27803	2.9971	2.89141	2.97713	2.92562	2.8495	2.70484	2.89483	2.99702	2.92314	2.69892	2.66924	2.74592	0.556426	0.889139	0.500416	0.841981	0.997054	0.937858	0.944436	0.992351	0.966108	0.835138	0.821859	0.956504	0.639939	0.784546
At2g03680	6.13512	6.18413	6.07944	6.2529	6.40187	6.25183	6.20267	5.69004	5.67407	5.88459	5.67909	6.10939	5.98857	5.49337	5.50539	5.35387	0.992011	0.845111	0.963725	0.582227	0.524022	0.775636	0.258139	0.250678	0.89831	0.234153	0.305805	0.908085	0.748443	0.764434
At2g03760	4.91104	4.71706	5.1884	4.74913	4.69865	5.025	4.55038	5.02779	4.44771	4.00164	4.91501	4.63606	4.42682	4.26878	4.44004	4.1147	0.48119	0.458775	0.438142	0.377385	0.530867	0.325849	0.532732	0.332327	0.175626	0.787305	0.977267	0.911532	0.950373	0.733412
At2g04160	3.49823	3.16094	3.27643	3.47436	3.43152	3.49616	3.65814	3.36682	4.18332	3.81728	4.06955	3.8354	3.99857	4.09532	4.06248	4.12688	0.0173354	0.137989	0.562649	0.480734	0.638389	0.232613	0.904201	0.196708	0.33235	0.00793788	0.328203	0.883156	0.722539	0.471132
At2g04400	6.38438	5.28998	5.8132	6.76414	6.1891	5.55316	6.10525	5.98219	6.72271	6.46091	6.82049	7.11382	6.50529	6.27711	6.47498	6.32679	0.00357014	0.151619	0.571068	0.603379	0.0733649	0.673583	0.541038	0.847451	0.962896	0.519703	0.700731	0.517107	0.707409	0.725324
At2g04700	6.00379	5.57822	5.89327	5.16132	6.06773	6.03536	6.46861	6.02203	6.14432	5.98981	6.12598	5.96942	6.09861	6.50468	6.11924	6.36345	0.297013	0.821859	0.0185312	0.992061	0.829752	0.241126	0.854665	0.985335	0.901568	0.64015	0.957508	0.272926	0.985217	0.367995
At2g04890	2.87503	2.68587	3.01663	2.93801	2.76619	2.84422	2.94046	2.69783	2.85204	2.41659	2.39868	2.3741	2.4774	2.43929	2.79322	2.31308	0.323427	0.698565	0.931743	0.47192	0.822899	0.683917	0.80692	0.187215	0.0114248	0.00689367	0.0843252	0.202482	0.960509	0.112716
At2g05910	2.22497	2.33939	2.31707	2.37485	2.00662	2.22185	2.43477	2.039	2.19234	2.02036	1.89863	1.88626	2.24768	1.94699	2.25098	1.664	0.881958	0.897142	0.908443	0.388247	0.824136	0.451548	0.851475	0.953836	0.263138	0.2281	0.898615	0.788185	0.826676	0.310689
At2g05940	5.07178	5.09549	4.75758	5.29542	5.38451	4.71906	4.64086	5.0117	5.16929	5.64078	5.32709	5.55554	5.16244	4.70722	4.8945	4.98437	0.975283	0.35511	0.793965	0.556389	0.538489	0.297219	0.948149	0.0650295	0.857208	0.416288	0.999056	0.372926	0.568295	0.98332
At2g06050	7.47991	5.29446	7.78826	6.5852	7.03709	7.51661	7.01029	7.62481	6.63697	3.98403	6.52537	6.30895	5.72094	7.37872	6.82195	7.24648	0.000187224	0.748969	0.110953	0.478985	0.888308	0.584076	0.788185	3.41e-05	0.854927	0.60346	0.149582	0.175626	0.806882	0.213908
At2g06850	5.48122	5.56147	6.44551	5.45645	5.93345	5.93039	5.35714	5.84089	3.71457	3.41224	3.63955	3.19828	3.6025	3.6396	4.39359	3.62299	0.957949	0.0101239	0.835008	0.370987	0.158546	0.903271	0.258139	0.767501	0.806198	0.124731	0.857208	0.937218	0.05437	0.858903
At2g13810	2.97202	3.78677	3.52876	3.3313	3.20761	2.89576	2.98579	2.80676	3.3594	3.81045	3.37942	3.6618	3.3835	2.50625	2.68346	2.38539	0.00725541	0.0785397	0.447422	0.683033	0.961712	0.89363	0.891756	0.0442027	0.932499	0.530465	0.957037	0.0115994	0.0288501	0.00690958
At2g14290	2.27359	2.55368	2.41397	2.67237	2.49936	2.65099	2.14743	2.3448	2.2427	2.13661	2.64733	2.30489	2.41462	2.19854	2.24758	2.14812	0.345983	0.724004	0.199891	0.582837	0.0286205	0.825742	0.534147	0.928601	0.140498	0.97697	0.51353	0.805898	0.902789	0.747203
At2g14560	4.96826	6.74142	4.86352	6.73049	6.38112	3.00133	4.05726	2.81844	8.24285	9.02553	7.85124	9.18089	8.71179	6.95779	7.51143	4.02528	2.72e-05	0.830448	4.64e-05	0.000789366	8.51e-06	0.0339389	1.62e-06	0.0216999	0.322729	0.0332161	0.296243	0.00370635	0.0979417	1.71e-12
At2g14610	3.83045	5.7824	3.78343	5.66573	4.60436	1.35522	2.76874	1.14484	7.81486	8.89707	7.48611	9.47597	8.97454	3.7617	5.56641	1.28991	0.0632574	0.96822	0.0941815	0.586667	0.0177058	0.388844	0.00937397	0.273781	0.798565	0.133681	0.305241	0.00010247	0.0283005	3.13e-08
At2g14620	2.24781	3.27522	2.80714	2.93652	2.58091	2.01713	2.105	1.9842	3.65081	5.08885	3.93423	4.37878	4.93476	2.29285	3.08457	2.06049	0.0917	0.430054	0.359833	0.750753	0.891756	0.92551	0.856844	0.00452733	0.798565	0.30506	0.0216988	0.0293403	0.432695	0.012519
At2g15390	4.52168	4.51216	4.4114	4.42346	4.66397	4.14301	4.35425	4.00375	4.43504	4.31156	4.57473	4.5059	4.26894	3.98529	4.10732	3.74384	0.872143	0.595346	0.428317	0.824478	0.21561	0.67742	0.0424318	0.963725	0.808548	0.992351	0.529713	0.133605	0.192213	0.0147154
At2g15970	8.08957	6.93336	7.26223	8.3856	7.8435	8.46802	8.86123	8.16388	5.90413	5.15656	5.97402	6.05939	5.92083	6.48201	6.39747	6.38111	0.00231212	0.0320402	0.722539	0.521767	0.27755	0.0405289	0.770129	0.150672	0.992875	0.90229	0.976909	0.087032	0.221069	0.10315
At2g16510	6.39046	6.14993	6.48004	6.33764	6.24388	6.53904	6.24937	6.18402	6.65696	6.19518	6.43021	6.14393	6.32088	6.49751	6.90982	6.34544	0.241257	0.868372	0.60822	0.399091	0.314828	0.788234	0.736599	0.176105	0.229217	0.00699209	0.160047	0.93483	0.226308	0.714612
At2g17120	4.97926	6.88488	6.20246	5.68914	5.33419	4.81893	4.86384	5.01198	4.63846	6.20701	4.79835	5.49328	4.80798	4.04683	4.46601	3.80404	4.08e-09	1.38e-05	0.0203947	0.354992	0.897416	0.883872	0.728966	2.28e-08	0.814794	0.0030375	0.616834	0.0922599	0.727091	0.0161453
At2g17390	4.61178	4.79129	4.60547	5.15927	4.79472	4.73453	4.57251	4.63879	4.41956	4.67723	4.76553	4.87268	4.76038	4.73851	4.43242	4.82079	0.595477	0.913726	0.0216616	0.684223	0.315379	0.976504	0.629426	0.0467836	0.187215	0.0607893	0.0911815	0.0239701	0.870787	0.00223175
At2g17410	2.08532	2.02825	2.12877	1.96076	1.98348	1.93336	2.15872	1.92854	1.99755	2.19355	2.08831	1.98853	2.30834	2.16342	2.04372	2.20443	0.658788	0.96636	0.23443	0.372926	0.8566	0.558639	0.826676	0.0477664	0.926598	0.728088	0.0658219	0.0917	0.719894	0.0150867
At2g17450	4.39955	4.15527	4.36765	4.39627	4.40708	4.64263	4.25603	4.28123	4.21175	3.74036	4.2568	4.0654	4.15431	4.08436	4.2533	4.03847	0.272926	0.871812	0.786032	0.867734	0.173032	0.797987	0.96636	0.196708	0.966785	0.432695	0.89427	0.999686	0.826179	0.956955
At2g17500	2.80314	2.74036	3.09637	2.80326	2.70113	3.19941	2.70124	2.91491	3.9092	3.27283	4.26191	3.68261	4.04127	3.77307	3.90077	3.65546	0.815915	0.461661	0.84004	0.666875	0.104512	0.920051	0.576632	0.107301	0.407387	0.381741	0.749359	0.987557	0.95607	0.909673
At2g18210	2.71728	2.44567	2.67732	2.62317	2.63572	2.72996	2.67747	2.39309	2.69891	2.06817	2.59111	2.86056	3.15746	2.73159	2.60682	2.46014	0.21561	0.851804	0.516611	0.617454	0.729306	0.981775	0.416288	0.0370979	0.562769	0.808205	0.0500459	0.596865	0.892164	0.916596
At2g18660	3.99456	7.8234	5.62481	6.14077	5.29736	2.8985	3.33274	2.91672	4.76124	7.51505	5.04105	6.5513	5.78845	3.05248	4.07018	3.09181	2.28e-08	0.00624367	0.000473484	0.0389405	0.106972	0.373234	0.112716	3.15e-06	0.812538	0.00333696	0.0917	0.00690958	0.333249	0.0119664
At2g18680	3.65051	4.39917	4.04082	3.22271	4.20474	3.61389	3.8517	3.44574	3.11322	3.62835	3.28034	3.23364	3.15716	2.75749	2.90577	2.62624	0.00555828	0.196708	0.0449805	0.067535	0.873031	0.406579	0.788575	0.0100583	0.792554	0.915772	0.90849	0.463288	0.619996	0.324158
At2g18690	5.36426	6.64333	5.71691	4.48789	6.40582	4.72843	5.6459	4.82093	5.05695	5.98251	5.54986	5.48934	5.05018	4.50145	5.15406	4.70564	0.0204873	0.656437	0.0784748	0.0786457	0.396308	0.641606	0.502059	0.0495516	0.519703	0.607941	0.999335	0.52016	0.875352	0.859362
At2g18960	6.61918	6.34294	6.35512	5.24128	5.96706	6.28047	6.35433	6.8978	7.79573	7.03931	6.90196	6.9773	5.87348	7.4343	7.69582	7.91499	0.806293	0.824075	0.0929	0.484391	0.863699	0.877277	0.763003	0.568018	0.321502	0.359833	0.0232736	0.864763	0.971165	0.808205
At2g19190	8.73136	10.4058	9.4579	8.42636	8.72116	8.37274	8.70965	8.92097	7.2524	8.79878	7.45442	7.0027	7.46636	6.54203	6.40964	6.68664	2.82e-05	0.0766709	0.366166	0.898209	0.607747	0.968251	0.547396	1.7e-05	0.814163	0.488884	0.675948	0.149789	0.0366227	0.415348
At2g19310	6.1942	5.73955	6.11737	5.90219	6.45873	6.35861	6.64199	5.97787	5.81657	5.39163	6.01861	5.62165	6.16191	6.30265	5.88779	6.01867	0.297727	0.87854	0.449198	0.757669	0.637814	0.297533	0.865815	0.60822	0.834845	0.633915	0.504633	0.181595	0.872143	0.43018
At2g19790	5.38711	5.33153	5.4323	5.72424	5.46298	5.43993	5.06654	5.33861	5.09031	5.11137	5.16448	5.19768	5.46265	5.12634	5.307	5.17165	0.752303	0.971269	0.322383	0.99196	0.569313	0.25661	0.886237	0.550352	0.981527	0.930955	0.0895223	0.546547	0.287729	0.237872
At2g20790	3.84042	3.94773	4.00599	4.01768	3.92336	3.8981	3.92729	3.83793	4.19455	4.19079	4.03271	4.1271	4.25894	4.05418	3.94488	3.99238	0.727091	0.355017	0.622249	0.962896	0.255076	0.346421	0.546524	0.348998	0.0877186	0.328923	0.693406	0.956808	0.113973	0.984553
At2g21660	6.97006	6.19829	6.76168	5.11819	7.00738	6.82905	9.29724	7.1035	9.36978	9.1423	9.54499	9.68434	9.27168	9.97793	8.68445	9.28874	0.36718	0.848419	0.0118587	0.981775	0.981527	0.00212108	0.852524	0.953281	0.937196	0.846893	0.949097	0.428964	0.503524	0.933212
At2g21900	1.9528	2.21597	2.04996	2.21834	1.86708	2.16323	2.0983	1.66366	1.93295	2.05958	2.24005	2.10094	2.1794	2.095	1.75592	2.18191	0.384925	0.845111	0.526389	0.568368	0.179814	0.451079	0.471439	0.266055	0.324627	0.773236	0.302985	0.222255	0.632287	0.0411963
At2g22330	4.57221	4.28709	4.73569	4.76208	4.49301	4.41197	4.90392	4.59433	5.47785	4.47546	5.28211	5.0911	4.66858	5.6729	5.77116	5.83414	0.521767	0.835221	0.889373	0.812388	0.938615	0.436796	0.85409	0.0378325	0.636463	0.325849	0.0555667	0.531864	0.516149	0.218079
At2g22500	6.87216	7.59456	7.45638	7.66714	7.27937	6.99662	6.89927	6.80585	6.22625	6.40594	6.67313	6.58872	6.62614	5.99888	6.33031	5.72797	0.0533498	0.125505	0.0448123	0.409936	0.615561	0.892145	0.959782	0.436796	0.329501	0.498136	0.296291	0.857208	0.784567	0.473355
At2g22690	2.99764	3.19549	3.3154	3.41281	3.02546	3.154	2.98863	3.04541	3.08975	2.93812	3.02307	3.13322	3.18993	2.96584	2.84809	2.88266	0.549878	0.194103	0.137293	0.898292	0.251798	0.901791	0.573626	0.978449	0.630911	0.932033	0.715161	0.992875	0.400769	0.981775
At2g22860	6.92765	6.91362	7.21344	8.01769	7.36573	7.42251	6.44552	6.63164	6.13376	6.88585	7.20986	7.02818	7.17287	6.61126	5.54722	6.30518	0.958721	0.7732	0.105559	0.642267	0.38586	0.565748	0.830602	0.156282	0.0983247	0.200475	0.0877186	0.378588	0.438305	0.64015
At2g23090	8.30222	7.90391	8.1534	8.61077	8.25077	8.21818	8.29277	8.0881	7.85905	7.71672	8.25988	8.19571	8.19338	8.11744	7.76461	7.73787	0.110129	0.604122	0.517104	0.751149	0.971165	0.930466	0.773236	0.998142	0.25105	0.401138	0.246352	0.177907	0.900672	0.859565
At2g23150	2.72041	2.31412	2.48293	2.64922	2.49111	2.62438	2.6821	2.74499	2.98359	2.55661	3.36089	2.84319	2.80092	3.18633	2.99742	3.10091	0.0944988	0.375686	0.630911	0.305805	0.989302	0.981775	0.743432	0.333249	0.278763	0.503743	0.599198	0.25105	0.901773	0.276436
At2g23450	4.23005	4.66522	4.35359	4.50485	4.26304	4.24262	4.03921	4.37138	4.07595	4.28209	4.21074	4.23454	4.11819	4.05135	3.74387	3.96564	0.0776455	0.771851	0.496807	0.915772	0.700731	0.621859	0.325993	0.124478	0.831391	0.798565	0.893688	0.744023	0.212478	0.791614
At2g23460	2.9919	3.19253	3.23051	3.2331	3.15104	3.20755	3.18436	3.13181	3.14508	2.80721	2.8807	2.92385	2.95417	3.09265	3.0083	3.0603	0.457718	0.288472	0.497178	0.727091	0.0778341	0.200475	0.209954	0.32445	0.0681678	0.105374	0.358804	0.777179	0.689855	0.626925
At2g24200	3.15149	3.09188	3.12772	3.1901	3.16598	3.20445	3.16819	3.20601	3.82403	3.44545	3.60451	3.6194	3.42303	3.83756	3.91873	3.66517	0.792554	0.899006	0.896159	0.89363	0.65285	0.871453	0.658788	0.438066	0.332327	0.342745	0.14568	0.693406	0.710626	0.932499
At2g24210	3.10843	2.8782	3.29318	3.20972	3.17967	3.19408	3.39341	3.17742	3.08119	2.88988	2.9659	2.95798	2.89525	2.70066	2.69979	2.81914	0.382064	0.675566	0.989847	0.999629	0.585679	0.259694	0.638924	0.911508	0.610793	0.562797	0.606529	0.428964	0.250814	0.884714
At2g25110	6.11769	6.63805	6.83936	6.33532	6.22954	6.34047	6.24876	6.28739	6.18041	6.73041	6.28784	6.609	6.51124	5.98586	6.12625	6.01585	0.16333	0.0311224	0.801054	0.945138	0.380838	0.678585	0.492342	0.0313469	0.939841	0.329785	0.360952	0.898753	0.981775	0.956808
At2g25450	8.1775	7.09023	8.52583	8.03422	7.60656	8.40249	7.83889	8.66297	8.93635	6.83047	9.20712	8.76024	8.69209	9.72975	8.68753	9.67081	0.0108217	0.579002	0.704674	0.184168	0.564085	0.626847	0.234153	1.85e-05	0.751659	0.685983	0.703783	0.0415866	0.748443	0.0389405
At2g25670	3.94659	3.87375	3.8535	3.79671	3.78957	3.78673	3.94936	3.96728	4.02111	4.00047	3.90142	4.02183	3.93335	4.16457	4.2193	4.1369	0.579051	0.552098	0.164225	0.198544	0.824136	0.833878	0.564085	0.564085	0.325993	0.760899	0.726078	0.113619	0.179149	0.0612976
At2g25900	3.92247	3.41021	3.44365	4.02568	4.00914	4.05405	3.71517	4.02735	2.70323	2.57546	2.65868	2.61786	2.6867	2.67891	2.64831	2.52535	0.00105276	0.00264635	0.979398	0.962896	0.208658	0.447109	0.287662	0.968503	0.635548	0.435175	0.974559	0.658788	0.962204	0.950643
At2g26190	2.94863	3.6554	3.11568	3.53168	3.17874	2.82388	2.74896	2.8927	2.56367	3.05356	2.90249	2.82882	2.89692	2.66931	2.23944	2.48674	0.00129663	0.616154	0.0183956	0.545248	0.95607	0.576483	0.899383	0.0022076	0.2281	0.444616	0.11913	0.325993	0.208585	0.672675
At2g26690	5.06837	4.43012	4.7755	4.95402	4.6973	5.43198	5.03874	5.43879	5.00479	3.96163	5.24888	4.74396	4.618	5.49305	5.30145	5.70238	0.00423205	0.221604	0.478395	0.0751052	0.0583272	0.962896	0.0563841	0.000189247	0.554277	0.200475	0.133778	0.0100651	0.19965	0.000204067
At2g27860	8.6344	8.76164	8.89051	8.52213	8.34815	8.77888	8.50242	8.63822	7.52362	7.89754	7.77243	7.56393	7.45369	7.52321	7.37533	7.54182	0.785704	0.325915	0.37862	0.087032	0.270305	0.792554	0.718989	0.0100651	0.444616	0.922841	0.84004	0.638225	0.699568	0.352411
At2g28190	6.72423	6.80817	6.42238	7.46313	6.86119	6.58622	7.64196	6.98848	6.60924	6.32637	6.34948	6.40582	6.63075	6.72799	6.74708	6.58499	0.977553	0.759967	0.471667	0.962896	0.981775	0.23091	0.730338	0.908443	0.76837	0.806656	0.984553	0.830448	0.884714	0.888165
At2g28210	2.55791	2.39469	2.49451	2.65854	2.34501	2.42335	2.69826	2.44978	2.34613	2.26221	2.37419	2.43627	2.39599	2.07113	2.38241	1.95221	0.507714	0.809177	0.990002	0.323239	0.945596	0.547312	0.985335	0.892391	0.937714	0.97491	0.89427	0.668369	0.851799	0.534567
At2g28305	3.75724	3.9728	4.03653	4.14888	3.64002	3.92734	3.70663	3.58688	3.35044	3.04081	3.77235	3.46958	3.54387	3.68326	3.50786	3.58628	0.584001	0.381014	0.274197	0.537976	0.32696	0.999686	0.85756	0.593031	0.173524	0.913986	0.511804	0.0664495	0.518096	0.087032
At2g28400	5.32807	5.96156	5.93087	6.28593	5.95976	5.31343	4.18494	5.02759	4.81616	4.94461	5.56771	5.6547	5.48537	4.39647	4.65534	4.24413	0.122827	0.136178	0.0173473	0.14707	0.884135	0.00245327	0.691865	0.560278	0.0657659	0.0375558	0.0721378	0.519703	0.830582	0.377312
At2g28510	3.30289	3.2419	3.24052	3.29894	3.37645	3.32594	3.47569	3.08324	3.11602	2.86414	3.09208	3.14542	3.09901	3.09973	3.00647	3.00597	0.770177	0.80153	0.788185	0.997044	0.708465	0.434435	0.725944	0.751149	0.812455	0.911508	0.981775	0.751659	0.855938	0.812799
At2g28910	4.84414	4.95793	4.70612	4.53442	4.37039	4.7001	4.58337	4.89782	4.15664	4.22347	4.27837	4.28348	4.02005	4.26315	4.11474	4.63496	0.840624	0.546721	0.0765027	0.0129702	0.912401	0.425914	0.591952	0.431204	0.871812	0.886371	0.664162	0.359833	0.994909	0.00207651
At2g29080	4.42623	4.41914	4.36242	4.0706	4.12642	4.1706	4.28839	4.46118	4.17245	4.24434	4.05369	3.99422	4.01408	4.14262	4.0161	4.21158	0.862204	0.714375	0.0119976	0.0420974	0.491811	0.740206	0.557374	0.296291	0.387946	0.198351	0.491203	0.700102	0.624643	0.233815
At2g29350	2.99701	3.80525	3.58218	4.19394	3.13597	2.93673	2.79321	2.83388	4.35525	4.56473	4.96632	5.48429	4.75903	3.73585	4.33272	3.45937	0.0767817	0.227784	0.00787073	0.927323	0.957182	0.812799	0.931743	0.498228	0.23443	0.0111234	0.40875	0.297278	0.982786	0.110025
At2g29420	4.96724	4.83182	4.99262	5.09882	5.11324	5.06482	5.07627	5.07236	4.62188	4.39124	5.17808	4.72905	4.69761	4.64643	4.57657	4.75537	0.622749	0.992621	0.941021	0.868415	0.568195	0.672675	0.558126	0.834828	0.0850779	0.949097	0.854665	0.692878	0.991207	0.283106
At2g29450	6.94104	5.00656	6.44289	7.00136	6.17706	6.51753	6.49837	7.02501	6.37992	3.56519	6.88198	6.48754	6.32397	7.04152	6.92687	7.24281	0.000171633	0.388844	0.974253	0.129751	0.650559	0.554546	0.822899	1.59e-06	0.498136	0.974736	0.959782	0.159209	0.326748	0.0460671
At2g29460	3.87185	2.87077	3.43224	4.21636	4.02582	3.57679	3.54807	3.32909	5.25247	3.38441	5.65692	5.15595	5.06068	4.98841	5.38112	4.45445	0.0314689	0.41053	0.715052	0.922282	0.795114	0.683017	0.444468	0.000326068	0.582499	0.820722	0.80153	0.86032	0.824075	0.262745
At2g29490	1.79404	1.40802	1.54439	1.64694	1.80091	1.97224	1.73216	1.55751	2.16438	1.47144	2.80385	1.77471	2.08825	2.42175	2.27555	2.18737	0.269735	0.521767	0.593835	0.912637	0.51947	0.986656	0.798565	0.134362	0.114949	0.226942	0.902893	0.334901	0.774827	0.637017
At2g29500	4.12949	5.65222	5.13453	5.01245	4.68935	3.78908	4.88037	4.44303	3.76657	3.91869	3.94016	3.66666	4.38862	3.92582	3.60895	3.88418	2.82e-05	0.00433778	0.0223922	0.193014	0.596447	0.0201361	0.287201	0.490196	0.840624	0.724769	0.0786457	0.503524	0.826676	0.448655
At2g29720	4.03001	4.29175	4.1471	3.92952	4.29113	3.70546	4.31832	3.65552	3.5907	3.45255	3.63607	3.54088	3.46384	3.29101	3.40316	3.04539	0.388399	0.792554	0.455143	0.471667	0.378812	0.137989	0.25105	0.99455	0.963725	0.676164	0.685596	0.523221	0.597658	0.125593
At2g29980	3.18419	3.39275	3.32237	3.74714	3.19618	3.1798	3.59679	3.1416	3.17622	3.09236	3.01604	3.24967	3.17095	3.07541	3.28704	3.23311	0.621116	0.776943	0.0721378	0.8878	0.798802	0.0757155	0.892765	0.892664	0.46673	0.999056	0.999629	0.956381	0.6631	0.39024
At2g30250	5.65918	5.90883	5.8762	5.8803	5.67304	5.4967	4.88055	5.46277	5.00981	5.1279	4.9119	4.9367	4.93226	4.56733	4.70698	4.48571	0.435636	0.490489	0.676257	0.872031	0.868898	0.000897239	0.769021	0.298395	0.565683	0.609281	0.834845	0.187545	0.288232	0.168844
At2g30490	8.61426	7.90885	8.12647	9.12402	8.8555	8.60424	8.34258	8.72604	6.65166	6.82454	6.94425	6.84251	6.74346	6.59722	6.72179	6.53871	0.0216988	0.13289	0.25105	0.714375	0.86032	0.603535	0.624922	0.418899	0.586384	0.819058	0.852524	0.89363	0.830448	0.872993
At2g30550	4.502	6.10769	5.09705	6.7056	5.65119	4.14746	3.94339	3.67282	5.46089	5.94954	5.58367	6.64618	6.34523	4.31843	4.90611	3.15164	0.00245298	0.344051	6.34e-05	0.0405311	0.739064	0.409526	0.197024	0.278763	0.950712	0.0340567	0.0998494	0.0562198	0.400769	6.26e-05
At2g30770	3.89499	5.31801	4.74981	5.35354	4.31713	3.40881	3.98829	3.45695	5.50298	6.40451	6.375	7.065	6.14841	4.58592	5.18603	4.39831	0.0366227	0.255354	0.0390918	0.702559	0.669424	0.89427	0.715161	0.130352	0.266778	0.0229771	0.397724	0.280049	0.779603	0.202416
At2g30930	5.88177	4.77025	5.5535	5.41513	5.33304	5.85684	6.36207	5.84615	4.34475	4.00101	4.731	4.59391	4.40443	4.70231	4.9602	4.75288	0.000615536	0.360952	0.113907	0.0766769	0.891091	0.139391	0.911508	0.661156	0.425914	0.717248	0.909049	0.187617	0.0592333	0.0862212
At2g31380	3.8819	3.52674	3.36292	3.85354	3.90734	4.31171	3.14602	4.16156	2.1329	1.66454	1.89847	1.80844	2.07572	2.08114	2.29268	2.01684	0.373031	0.18841	0.840194	0.949007	0.20333	0.0865018	0.404908	0.488884	0.537976	0.372926	0.941759	0.907017	0.715161	0.898753
At2g31400	4.1482	4.2195	3.98959	4.23554	4.01625	4.03563	4.38486	4.14074	4.45189	4.45354	4.3005	4.31277	4.36655	4.40218	4.45177	4.25915	0.924971	0.325849	0.982493	0.277874	0.976576	0.0997678	0.69379	0.490196	0.248033	0.251759	0.744824	0.753132	0.888411	0.988692
At2g31890	2.64307	2.69166	2.82316	2.89168	2.75259	2.50759	2.67472	2.7205	2.74162	2.80373	3.09247	2.96716	2.92755	3.03984	2.68695	3.14194	0.990733	0.579051	0.565748	0.915772	0.930895	0.798565	0.497352	0.417688	0.212627	0.576483	0.451079	0.0468457	0.970952	0.00419796
At2g32150	5.85303	5.45944	7.03878	6.95462	5.9269	6.09205	5.03894	6.21985	5.4692	4.2928	6.28449	6.2895	5.75185	5.9596	5.69467	6.08099	0.396308	0.0077445	0.0213973	0.998499	0.534567	0.0930653	0.355362	0.0177978	0.0986437	0.10208	0.617421	0.194068	0.656437	0.0735138
At2g32680	3.08993	3.59892	3.25286	3.33273	3.3605	2.70846	2.79597	2.77403	3.18391	3.03798	2.64573	3.03868	2.75311	2.52433	2.64779	2.09651	0.110025	0.744082	0.704674	0.578627	0.39616	0.474918	0.537197	0.992061	0.0321054	0.530069	0.152054	0.0624023	0.0865018	0.00130442
At2g33150	5.58188	5.23788	4.90558	4.87599	5.49319	5.39767	5.55295	5.47928	6.25555	6.15614	6.02423	6.04025	5.87545	6.11784	6.24914	6.06536	0.288893	0.0310599	0.0132112	0.732143	0.880534	0.973406	0.995576	0.944979	0.4518	0.463074	0.311169	0.986418	0.95734	0.991123
At2g33220	4.48599	4.28348	4.39767	4.28249	4.71552	4.58108	4.61745	4.46032	4.67576	4.5728	4.66476	4.60667	4.64874	4.67509	4.71463	4.76082	0.108118	0.518096	0.0453745	0.348998	0.216892	0.263757	0.725818	0.873704	0.721384	0.408535	0.934894	0.480356	0.703787	0.0596727
At2g33380	6.85503	5.28687	7.58736	7.27953	5.98582	7.28162	6.88837	7.03761	6.04123	4.16707	7.10866	5.73018	5.55997	5.87471	6.77975	6.15519	0.0161097	0.367995	0.733487	0.198351	0.530069	0.945818	0.783159	0.00942891	0.164225	0.677053	0.582287	0.976504	0.308085	0.751757
At2g33830	5.58488	4.39426	4.70168	5.21054	5.49017	5.26344	6.89807	5.39021	5.72028	4.75277	5.56219	5.84599	5.79936	5.81524	5.1299	6.00165	0.0699423	0.205294	0.582024	0.878855	0.831799	0.0415579	0.936622	0.260201	0.830448	0.967631	0.94481	0.830448	0.500844	0.571674
At2g34250	6.83214	6.70624	6.57565	5.22731	6.47997	6.87039	7.19048	6.84094	5.81847	6.07239	5.63372	5.81288	5.28337	5.52744	5.95502	5.35223	0.880617	0.781849	0.0118463	0.641423	0.900672	0.658721	0.92836	0.672675	0.812799	0.949283	0.535108	0.884714	0.872993	0.797138
At2g34810	5.61864	3.11709	4.10152	5.39471	4.91845	6.03908	5.62176	5.68284	7.01675	4.3704	7.31208	6.71297	6.95633	7.3843	7.02996	7.27884	1.7e-06	0.00186808	0.633731	0.146867	0.367995	0.95462	0.834775	2.24e-06	0.752382	0.550352	0.953836	0.40321	0.95607	0.445475
At2g35000	2.32265	2.42519	2.18244	2.20583	2.60336	2.31177	2.20633	2.37543	2.2051	2.4614	2.31636	2.62472	2.26266	2.0278	1.98214	1.87131	0.859619	0.502652	0.376471	0.382064	0.761545	0.84004	0.558208	0.0582315	0.889574	0.106644	0.847001	0.883148	0.459293	0.612121
At2g36530	6.51175	6.44402	6.28119	6.02344	6.13984	6.08662	6.9239	6.60551	6.72663	7.07082	6.67355	6.6232	6.52613	6.74182	6.47249	6.83888	0.841484	0.560427	0.11378	0.256037	0.447422	0.232318	0.69379	0.206796	0.831034	0.724692	0.69133	0.792346	0.65245	0.471018
At2g36690	4.16451	6.38409	5.15289	3.85975	4.90656	3.9415	4.55468	4.11029	3.61008	4.29297	3.71863	2.83538	3.82687	3.45695	3.08796	3.29732	5.57e-09	0.00227395	0.25525	0.0356125	0.806141	0.200229	0.937218	0.00873796	0.937599	0.00687505	0.585785	0.966108	0.152038	0.813439
At2g36880	7.54191	6.52678	6.8078	7.06365	7.34407	7.22015	7.54549	7.53338	5.7489	5.69885	5.82313	5.70203	5.45047	5.78328	5.87861	5.73757	0.00460419	0.0460671	0.155606	0.578528	0.67366	0.936585	0.884714	0.885086	0.988692	0.839072	0.537333	0.77701	0.762788	0.732143
At2g36950	4.82771	4.47002	4.97991	4.14635	4.42518	4.77471	4.58494	4.75134	4.43934	4.28649	4.85103	3.56284	4.55377	4.61449	4.37646	4.99442	0.244618	0.798565	0.0122004	0.15382	0.927802	0.647775	0.969831	0.98332	0.328281	0.00213744	0.802087	0.413854	0.968983	0.0151766
At2g37040	7.87733	7.00075	7.30017	8.27382	7.60557	7.79648	7.70274	8.07746	5.8055	5.61941	6.08832	5.8893	5.8685	5.96572	5.85349	5.78065	0.000651464	0.0259619	0.329785	0.254553	0.966188	0.757532	0.334225	0.923941	0.518591	0.985335	0.878476	0.359833	0.83885	0.633915
At2g37130	4.24807	2.88208	3.05777	3.02753	3.9519	4.11106	4.55053	3.85261	5.36502	3.81897	5.02589	4.31775	4.49448	5.47109	5.12315	5.43417	1.53e-06	1.65e-05	4.98e-06	0.222508	0.947239	0.245662	0.348998	1.59e-06	0.174835	5.86e-05	0.00153411	0.490196	0.562797	0.41388
At2g37190	4.62848	4.27118	4.55311	4.37045	4.42258	4.42841	4.8118	4.76184	5.05339	4.41217	5.07803	4.72409	4.7289	4.97499	5.04884	4.96053	0.135162	0.786032	0.202482	0.341262	0.804543	0.443221	0.44663	0.0536342	0.930955	0.132325	0.258139	0.909128	0.939875	0.788185
At2g37760	3.88957	3.63619	4.05331	4.18363	3.81904	4.14886	3.46925	3.92804	5.12863	4.3964	5.38595	5.04738	5.37312	5.06441	5.27396	5.01029	0.479321	0.799483	0.672342	0.786368	0.361675	0.349354	0.792645	0.0973181	0.684322	0.759056	0.568504	0.913986	0.700731	0.890862
At2g37770	2.96816	2.73526	2.61509	2.89151	2.90659	2.87169	3.08578	2.77665	2.86421	2.47548	2.66704	2.49484	2.71058	2.42958	2.73734	2.34699	0.458775	0.263812	0.690699	0.774066	0.991207	0.694708	0.852524	0.519703	0.491811	0.184188	0.741993	0.397013	0.860327	0.372906
At2g37970	5.0318	5.36872	5.57507	6.1251	5.37739	4.9428	4.42268	4.85457	4.95015	4.73034	5.2313	5.4072	5.41231	4.72347	5.03832	4.70413	0.500844	0.177256	0.00419509	0.535705	0.982924	0.13312	0.89427	0.893391	0.645963	0.344051	0.226942	0.861189	0.814697	0.939562
At2g38210	5.29566	4.65046	5.34903	5.26269	5.4443	5.73031	4.91534	5.60364	4.9419	3.94596	4.59688	4.45218	4.33048	5.60703	5.55813	5.79304	0.0180214	0.96636	0.770966	0.871378	0.0743271	0.323845	0.199134	0.00309246	0.197832	0.0588029	0.0399787	0.00616075	0.025033	0.000312815
At2g38360	3.69649	3.95653	3.9101	3.81084	4.00991	3.77959	3.99581	3.57162	3.10458	3.33758	3.39643	3.2111	3.32069	2.96457	3.15558	2.88252	0.312196	0.409659	0.955644	0.245611	0.402039	0.0710703	0.941059	0.0510445	0.27755	0.922282	0.296291	0.972845	0.741567	0.944043
At2g38470	4.42326	5.49264	4.72727	4.38567	4.29178	3.98883	4.12227	4.33392	3.57894	4.18905	3.57418	3.60358	3.22439	3.26193	3.6561	3.31142	0.00231662	0.518096	0.800041	0.661156	0.409526	0.562649	0.987797	0.0277067	0.902924	0.934894	0.378083	0.687709	0.826596	0.901413
At2g38530	9.05078	9.05281	9.15157	8.39686	8.37591	9.33169	9.63191	9.3228	7.99815	7.32414	7.53202	7.61993	6.97276	8.08222	9.09607	7.85013	0.979841	0.962896	0.445245	0.447085	0.747203	0.537928	0.757532	0.62069	0.62341	0.690699	0.2599	0.872993	0.199891	0.975646
At2g38540	9.47975	8.79075	9.17937	9.09019	9.29089	9.5795	9.76971	9.807	8.69484	7.47648	8.30696	8.38442	8.16576	8.79632	9.46111	8.56285	0.142364	0.586292	0.378083	0.69133	0.774827	0.571674	0.45264	0.0220776	0.420212	0.510981	0.329785	0.737462	0.0997678	0.93897
At2g38870	11.0627	11.0581	11.2155	11.267	11.1078	11.2623	11.0366	11.2954	8.75143	9.10426	9.10771	8.65576	9.25713	8.89912	9.09166	8.8845	0.955867	0.868898	0.884714	0.976504	0.613448	0.978116	0.568195	0.346274	0.629095	0.808572	0.325993	0.657482	0.500844	0.570914
At2g39110	1.71582	1.52798	1.74945	2.25008	1.80787	1.73346	1.84439	2.34705	1.93225	1.73196	1.61185	1.87803	1.50905	1.93424	1.81361	1.41679	0.794181	0.998034	0.547312	0.98525	0.900608	0.845828	0.255076	0.956955	0.613936	0.893756	0.573626	0.89363	0.940199	0.69379
At2g39200	7.59603	7.73295	7.49172	6.54574	7.33156	7.37949	7.58499	7.57908	5.45128	5.74418	5.61865	4.95437	5.25583	5.3669	5.44891	5.27323	0.909049	0.865038	0.0182205	0.593031	0.888411	0.966108	0.922841	0.461661	0.89831	0.297219	0.798565	0.962896	0.968251	0.982786
At2g39710	6.15383	6.63706	6.42078	7.07285	5.74391	6.08446	6.01012	6.09939	5.0192	5.36413	5.08916	5.73576	5.12188	4.93424	5.60043	4.59562	0.354201	0.676164	0.0490064	0.300867	0.966108	0.892569	0.953836	0.29609	0.993184	0.141355	0.871812	0.956955	0.159063	0.69379
At2g39980	4.45288	4.13444	4.39808	3.72645	4.34618	4.59563	4.61864	4.64479	3.55621	3.3952	3.60902	3.19897	3.86525	3.60655	3.71346	3.25953	0.222315	0.843168	0.00223097	0.616566	0.451079	0.521767	0.348998	0.96915	0.982786	0.129751	0.30506	0.618943	0.569261	0.812388
At2g40000	6.83458	8.01155	7.46386	7.67914	7.22593	6.72792	6.63473	7.03452	4.72483	5.59551	5.32626	5.22707	5.0474	4.24504	4.67462	4.42108	0.000228964	0.0566528	0.0141709	0.371006	0.994593	0.738366	0.410533	0.000920203	0.0919112	0.200475	0.354349	0.314383	0.98525	0.825256
At2g40100	4.11624	4.07913	4.21891	4.24914	4.59131	4.02149	4.18656	4.07057	3.72566	3.5419	3.38512	2.91452	3.75213	3.8664	3.99341	3.88124	0.893627	0.903035	0.955465	0.328203	0.991092	0.830448	0.933555	0.949097	0.327096	0.0136053	0.962896	0.558938	0.489112	0.409322
At2g40140	5.63448	6.95092	6.06083	6.35096	6.17839	5.37448	4.97185	5.50997	5.0777	6.05932	5.41781	5.53463	5.12176	4.55544	4.81172	4.48988	6.34e-05	0.255076	0.0519094	0.160081	0.727134	0.0566984	0.966402	0.000335511	0.470101	0.274417	0.929036	0.25661	0.573626	0.263757
At2g40750	4.50145	5.53564	4.42657	5.53072	5.14637	2.37999	3.38256	2.75761	5.35724	5.56205	4.47128	5.43686	5.28625	4.58481	5.16441	2.8152	0.00215798	0.837819	0.00370786	0.08949	4.37e-08	0.000929494	1.79e-06	0.356888	0.00320751	0.992875	0.903035	0.0513561	0.746797	2.07e-09
At2g41090	6.91005	7.99846	7.2188	8.00227	7.74489	5.67263	5.78978	6.40483	9.66201	9.44662	8.96455	9.63998	9.43274	8.3513	8.83321	7.0365	0.000393473	0.430306	0.000687738	0.00944565	0.000138705	0.000294969	0.209278	0.87854	0.0096576	0.835008	0.550111	7.68e-05	0.00717119	1.12e-10
At2g41180	3.2971	3.90832	3.73702	3.46041	3.64425	3.32349	2.93511	3.23163	3.60106	3.45549	3.52833	3.0043	3.61572	3.59606	3.93503	3.61783	0.00881353	0.0680661	0.841484	0.255076	0.664597	0.188504	0.930665	0.991207	0.640623	0.0019773	0.96159	0.687238	0.100129	0.407387
At2g41230	2.33185	2.33587	2.62866	2.39484	2.42597	2.35709	2.38572	2.18701	2.42151	2.32068	2.36761	2.28707	2.46535	2.22033	2.52591	1.93214	0.917535	0.289838	0.93833	0.957907	0.677761	0.749359	0.902789	0.916472	0.710204	0.436796	0.89427	0.831955	0.629324	0.237323
At2g41410	6.50686	6.79016	6.36399	6.83951	6.93929	6.45563	6.49965	6.39469	7.28587	7.04176	7.5944	7.47828	7.44729	7.26551	7.02595	7.07068	0.534968	0.685162	0.537656	0.297909	0.923292	0.937565	0.982597	0.830448	0.524236	0.802931	0.697027	0.824136	0.576364	0.976504
At2g41940	3.13689	2.93753	3.12503	4.10493	3.23237	3.21904	3.41084	3.01313	3.44627	3.29314	3.47871	3.49601	3.84365	3.75314	3.48497	3.49588	0.702416	0.961663	0.0595427	0.978744	0.789662	0.576632	0.978449	0.989074	0.972139	0.978043	0.464344	0.421345	0.920996	0.695223
At2g42360	6.09456	6.00357	6.23888	5.56506	6.35162	5.89434	5.85672	5.92752	5.16957	5.09726	5.38142	5.01345	4.96708	4.86223	5.07029	4.82345	0.792554	0.826676	0.0694024	0.690632	0.857208	0.686815	0.902789	0.901791	0.765535	0.594063	0.66623	0.699941	0.915772	0.764434
At2g43210	2.62275	2.64096	2.66632	3.0643	2.45152	2.48136	2.49895	2.61643	2.44234	2.83187	2.84968	2.93871	2.89299	2.69838	2.3739	2.85299	0.950332	0.97524	0.133833	0.332327	0.918719	0.830755	0.779603	0.0150587	0.13901	0.0602307	0.0398566	0.0923434	0.94263	0.00516005
At2g43290	6.06886	6.53046	6.4446	5.7937	5.83871	6.23292	5.96866	6.18948	5.96126	6.29856	6.14643	5.84721	5.50691	5.70664	6.63882	5.58288	0.565683	0.655804	0.624922	0.707671	0.749213	0.962896	0.80193	0.498136	0.89831	0.831955	0.531022	0.89363	0.258101	0.840874
At2g43510	6.88438	4.79227	6.4056	7.91125	6.7275	6.9837	6.50747	6.57574	8.5869	5.97517	9.04105	9.40191	9.22179	9.03035	8.67915	8.96358	0.000208138	0.468411	0.123178	0.796079	0.822498	0.682628	0.813944	2.75e-05	0.602971	0.244851	0.329785	0.400526	0.891617	0.396844
At2g43540	3.56313	3.38476	3.50532	3.7532	3.74116	3.72865	3.44385	3.44489	3.47156	3.31537	3.68552	3.70356	3.66355	3.51248	3.54899	3.35564	0.245439	0.722233	0.690699	0.647204	0.142643	0.796323	0.953836	0.962827	0.475933	0.448426	0.315303	0.410533	0.603535	0.74669
At2g43570	4.68317	6.43937	5.79033	6.32	5.31491	3.813	4.31266	3.57688	6.41916	7.3962	7.06707	8.92632	6.87322	5.53435	5.76158	5.08255	0.00450052	0.0886407	0.0108217	0.444468	0.256037	0.710109	0.113907	0.0756066	0.420212	7.73e-05	0.550394	0.2636	0.385542	0.0692753
At2g43620	10.9496	11.0529	10.8719	9.33313	10.873	10.9958	10.9356	10.9404	10.7866	10.7556	10.5315	10.4767	10.3314	10.9355	10.2516	10.7083	0.957973	0.915772	0.0040029	0.881958	0.88117	0.975502	0.932559	0.913986	0.705138	0.629426	0.554068	0.754153	0.504633	0.904852
At2g43710	4.67675	4.41182	4.40556	4.01797	4.49255	4.70969	4.46008	4.77972	4.29662	3.92711	3.88461	3.72604	3.53474	4.55503	4.46345	4.77737	0.534929	0.546524	0.0631939	0.624985	0.826179	0.783176	0.719434	0.674145	0.282692	0.119494	0.0617308	0.409936	0.712613	0.0989014
At2g43945	3.79927	3.90682	3.90134	3.69508	3.904	3.89349	3.79212	3.91376	3.7976	3.6727	3.79573	3.51681	3.68456	3.72139	4.03567	3.96289	0.812828	0.788185	0.321465	0.910842	0.324627	0.880617	0.273168	0.962204	0.808352	0.0457023	0.649331	0.857208	0.133315	0.0405289
At2g44490	7.94001	8.47224	8.16179	7.96129	7.52301	7.8252	7.99001	8.314	5.93243	6.31977	6.21321	6.25536	6.10985	5.9008	6.04819	6.00462	0.0865509	0.587761	0.870097	0.0865509	0.98215	0.812388	0.0970633	0.0603439	0.52835	0.45362	0.611782	0.824136	0.683766	0.40709
At2g45170	4.72407	4.27379	4.03356	5.10148	4.99078	4.90778	4.53297	4.43121	3.84393	3.74834	4.03327	4.37197	4.47952	3.9703	3.77849	3.82031	0.216754	0.0533498	0.537976	0.703835	0.531864	0.802931	0.707138	0.947269	0.826179	0.263812	0.0911864	0.591557	0.971263	0.744617
At2g45570	2.70209	2.48902	2.64913	2.68055	2.70568	2.58441	2.7584	2.32611	3.04249	2.86858	3.32747	3.09796	3.10376	2.81211	3.31858	2.83946	0.54325	0.881958	0.825256	0.902789	0.981775	0.84004	0.505278	0.958132	0.616154	0.976576	0.904048	0.847001	0.430306	0.992621
At2g45760	3.37004	4.25312	3.79772	3.69004	3.77047	2.96531	3.26336	2.68815	3.33641	4	3.81116	4.5209	3.69659	2.77478	3.10287	2.51016	0.0241066	0.352683	0.654488	0.467863	0.514322	0.932662	0.138728	0.0316985	0.33235	0.0025513	0.405727	0.301161	0.711916	0.105128
At2g46170	5.5681	5.72121	5.44861	4.54988	5.42583	5.41828	5.62641	5.22271	4.74832	4.97053	4.95122	5.15027	4.4383	4.58316	4.81992	4.60428	0.902422	0.864451	0.0410104	0.795575	0.962896	0.902789	0.756247	0.604523	0.873021	0.653101	0.683033	0.971269	0.90145	0.958023
At2g46650	6.44868	4.96042	7.83293	7.8875	6.42525	6.96671	6.38393	6.65304	7.37518	5.97325	8.1599	7.99521	7.75354	8.15306	7.92068	7.93352	0.00228962	0.00698602	0.00738736	0.911532	0.271546	0.988901	0.659911	0.0120882	0.188644	0.348802	0.547807	0.0854152	0.309218	0.164225
At2g46680	3.24533	3.52566	3.88137	3.79751	3.26599	3.46924	2.78993	3.28408	3.87735	3.7921	4.41604	4.16981	4.05789	3.95382	3.72055	4.1496	0.53923	0.052665	0.164225	0.92423	0.354849	0.230053	0.760798	0.915062	0.144188	0.57937	0.654488	0.613196	0.803851	0.149582
At2g47170	7.40426	7.58218	7.53941	7.69554	7.62939	7.4378	7.43795	7.32935	6.55792	6.80595	6.66213	6.79453	6.53732	6.27234	6.59313	6.31874	0.621859	0.720829	0.423159	0.557325	0.614314	0.788636	0.949097	0.0664417	0.906326	0.530244	0.970697	0.541038	0.814794	0.902789
At2g47180	4.26571	3.12738	3.87533	5.00436	4.04469	4.62716	3.86883	4.4594	3.15636	2.91574	3.20168	3.52011	3.23955	3.26426	3.19683	3.15633	6.73e-06	0.110129	0.0100583	0.305805	0.0743626	0.208045	0.30506	0.796512	0.970697	0.313503	0.821859	0.436134	0.840874	0.532911
At2g47470	5.43542	6.41727	6.76079	6.04313	5.23834	5.61087	5.54928	5.71521	6.13782	6.84532	6.06671	6.61898	6.37648	5.99886	5.84628	5.96819	0.00292237	6e-05	0.124823	0.492538	0.47279	0.715161	0.288893	0.00717119	0.779654	0.24903	0.542159	0.984553	0.52637	0.962896
At2g47800	1.84719	2.18629	1.64902	2.36782	2.31853	1.89536	1.57419	1.63655	3.99472	4.457	3.9629	4.44597	4.00629	3.72035	3.63994	3.67922	0.406579	0.547807	0.191805	0.226942	0.726111	0.561215	0.81053	0.048796	0.840624	0.259053	0.976576	0.734591	0.366281	0.798565
At3g01080	2.9962	3.22161	3.22647	3.43511	3.40052	3.16376	3.16304	2.94963	3.27621	2.71997	2.7741	3.08266	3.39014	2.81002	3.07652	2.69083	0.650159	0.604125	0.305805	0.325993	0.448687	0.564639	0.916472	0.198304	0.0628678	0.454251	0.792645	0.315971	0.699568	0.234579
At3g01120	2.64152	2.75861	2.95997	2.89583	3.00933	2.94707	2.63898	2.7748	2.36989	2.63979	2.66017	2.7009	2.67432	2.69339	2.32227	2.58221	0.818502	0.197024	0.535705	0.183572	0.0509673	0.888392	0.322386	0.0495516	0.334258	0.261165	0.158884	0.0291852	0.982786	0.0500459
At3g01150	3.4466	3.41603	3.4383	3.35282	3.46103	3.43944	3.51566	3.40267	3.27629	3.43748	3.33995	3.27601	3.46421	3.47315	3.23401	3.32773	0.61547	0.826676	0.108254	0.721174	0.486548	0.353397	0.730338	0.00668223	0.999812	0.612121	0.096692	0.00357023	0.989901	0.027151
At3g02450	2.67368	2.8336	2.65675	2.7841	2.69754	2.62211	2.60804	2.75505	2.98692	2.84618	2.882	2.80531	3.12133	2.94295	2.91994	3.10597	0.624804	0.872031	0.962827	0.870097	0.859909	0.965849	0.39024	0.999812	0.431989	0.188504	0.535108	0.751757	0.930983	0.0895223
At3g02520	4.55518	5.22702	4.99264	5.00347	4.56285	4.32389	4.507	4.67257	4.95718	5.59351	5.25886	5.19605	5.10587	4.62879	4.68456	4.83568	0.0332336	0.200475	0.279515	0.895692	0.769814	0.996208	0.559965	0.00739875	0.513539	0.685596	0.708619	0.596631	0.524236	0.872993
At3g02875	3.85077	3.43301	3.87983	3.62623	3.65467	3.95272	3.45186	3.82554	4.26066	3.52414	4.52967	3.97694	4.15191	4.27511	4.34761	4.30516	0.0345587	0.998871	0.172069	0.266778	0.428317	0.126631	0.826676	0.00551768	0.427203	0.113907	0.74428	0.62069	0.671245	0.328203
At3g04720	4.43377	4.45602	4.58974	4.85413	5.02361	4.24453	4.2026	4.11603	7.83931	5.03251	7.47373	6.02787	7.14818	7.49749	7.32069	7.60467	0.982786	0.885086	0.643625	0.404473	0.925262	0.826606	0.785704	1.73e-06	0.511298	0.000319437	0.235935	0.789669	0.448687	0.971269
At3g04940	3.92391	3.68396	4.01356	4.28632	3.9284	4.20027	4.00233	4.16092	4.04869	3.59814	3.91151	3.91839	4.06167	4.42711	4.03515	4.37797	0.234375	0.865815	0.266102	0.845828	0.0917	0.661874	0.143387	0.187215	0.438931	0.428644	0.963402	0.019423	0.949097	0.0143867
At3g05200	5.42912	5.33759	5.30859	5.0595	5.706	5.37581	5.13633	5.23945	4.72058	4.58908	4.89802	4.52235	4.69242	4.46461	4.61611	4.38223	0.64771	0.597353	0.0360167	0.434455	0.892145	0.334097	0.788185	0.982415	0.715161	0.263812	0.956943	0.668777	0.853629	0.62905
At3g06490	2.26994	2.10214	2.34836	2.24173	2.26937	2.36628	2.41539	2.043	2.29357	2.12487	2.36686	2.19787	2.34455	2.1873	2.32999	2.19392	0.471067	0.903035	0.721355	0.851981	0.503743	0.511724	0.706264	0.950159	0.982786	0.582313	0.888308	0.962896	0.841484	0.790946
At3g09010	2.98379	3.81322	3.29527	3.76652	3.51395	2.34002	2.72604	2.39359	3.63189	4.11732	3.58437	3.85419	3.89289	3.05979	3.4643	2.70809	0.000187224	0.220501	0.000929494	0.029508	0.00937397	0.40321	0.0189868	0.00253912	0.705782	0.583041	0.251174	0.0351231	0.65095	0.000491139
At3g09440	8.38583	9.04317	8.48272	8.08923	8.22742	8.18098	8.60087	8.6602	6.59909	7.13482	6.56388	6.83694	6.54472	6.19783	6.0932	6.24148	0.0201884	0.87791	0.169871	0.476703	0.802047	0.391688	0.19319	0.0100583	0.808373	0.645865	0.913379	0.373196	0.08949	0.655916
At3g10520	4.30747	3.49306	3.88655	4.23652	4.52425	4.51689	4.40235	4.46708	3.92434	3.3557	3.68445	3.23006	4.09909	4.25626	4.10443	4.21311	0.056003	0.378588	0.807918	0.831799	0.579472	0.831033	0.66623	0.41053	0.59392	0.0917	0.788575	0.367995	0.727142	0.332327
At3g11020	2.54076	2.56915	2.51233	2.83659	2.42874	2.44164	2.73549	2.56073	2.39221	2.48035	2.32035	2.71344	2.39916	2.4699	2.22678	2.48341	0.978449	0.901791	0.582786	0.627081	0.994008	0.48119	0.783325	0.52016	0.744767	0.479199	0.981775	0.575924	0.767315	0.387141
At3g11340	4.30783	5.63155	4.445	6.6915	5.61837	2.96537	2.70212	3.12683	6.57964	7.4407	6.53188	7.50923	6.97193	5.30856	5.90194	3.24078	0.0113886	0.899006	1.38e-05	0.0143867	0.0143867	0.00213543	0.0351963	0.0541491	0.895551	0.10812	0.534567	0.0251853	0.259053	4.92e-08
At3g11410	4.40449	4.35814	4.74527	4.73366	4.38089	4.5471	3.7559	4.19354	4.18558	4.25461	4.53465	4.54834	4.52415	4.01913	4.18654	3.90028	0.869483	0.439421	0.586985	0.86032	0.565683	0.0865018	0.830755	0.64015	0.488884	0.482322	0.378588	0.949519	0.948885	0.872031
At3g11820	7.01774	7.48276	7.05918	5.38898	7.38017	6.88437	7.15212	6.77019	5.75264	6.20413	5.71803	5.65127	5.31278	5.21679	5.56702	4.95175	0.64952	0.992621	0.0114934	0.779882	0.981775	0.868898	0.897548	0.480734	0.937196	0.875292	0.636194	0.663086	0.89831	0.471182
At3g12390	5.54855	5.43709	5.67708	5.75368	5.0298	5.45475	5.85826	5.57109	5.77245	5.44166	5.64047	5.73619	5.67015	5.78779	5.93705	5.70926	0.638438	0.794494	0.762326	0.0163552	0.984553	0.176274	0.731139	0.540538	0.526194	0.762542	0.798565	0.674615	0.504633	0.696693
At3g12580	3.70895	4.73596	4.17134	3.18415	3.4025	2.85031	4.58573	3.46934	2.4553	3.01788	2.62273	2.60334	2.59463	2.51286	2.42913	2.68723	0.0190377	0.377385	0.171385	0.45612	0.0828371	0.027994	0.830584	0.108891	0.881958	0.918688	0.825742	0.768736	0.98668	0.381014
At3g13460	7.04082	6.98383	7.16391	6.83985	6.83608	7.00327	6.79268	7.14471	6.88476	7.15356	6.91415	6.93522	7.09424	6.77205	6.27007	6.91216	0.792325	0.808352	0.291164	0.329785	0.871812	0.525803	0.510724	0.115352	0.939562	0.959782	0.479321	0.976504	0.0205168	0.45362
At3g13790	8.10409	8.58499	8.24301	8.59945	7.83994	7.81301	7.97847	8.20982	7.73643	8.11299	7.84364	8.05817	7.71553	7.46087	7.72148	7.38512	0.332327	0.865815	0.38586	0.489529	0.744535	0.910842	0.714823	0.234375	0.953789	0.64015	0.98332	0.808205	0.97524	0.799529
At3g13950	4.33222	5.59377	4.82823	4.94947	5.41602	3.47071	3.9289	3.13139	4.50311	5.21243	5.0099	5.67539	4.98714	3.35302	4.00637	2.65592	0.000949635	0.258139	0.195154	0.00599528	0.0442753	0.426394	0.00275215	0.0220821	0.288472	0.00285571	0.23091	0.00546607	0.26926	1.65e-05
At3g15210	5.40338	4.30675	4.9928	5.57525	5.46924	5.4404	4.98312	5.09797	4.32962	3.66637	4.51691	4.20562	4.532	4.30409	4.3093	4.2349	3.57e-05	0.120334	0.859909	0.991207	0.715161	0.21098	0.546547	0.0589139	0.756247	0.564639	0.541038	0.808045	0.971269	0.806047
At3g16330	2.47828	2.25423	2.09431	2.3511	2.57348	2.24916	2.55588	2.41994	2.77374	2.41926	3.04969	2.98726	3.10923	2.91363	2.88782	2.94694	0.263812	0.0605179	0.378083	0.953836	0.669897	0.662659	0.909686	0.400479	0.405032	0.626263	0.133833	0.265319	0.579051	0.0979417
At3g16370	5.59086	5.80554	5.67016	5.68728	5.41068	5.69612	6.35963	5.85953	3.36073	2.90393	3.05372	3.27465	3.13764	3.5522	4.30484	3.5286	0.753108	0.942132	0.998329	0.602727	0.685596	0.0277838	0.399315	0.487956	0.395465	0.773236	0.668844	0.482471	0.00742183	0.404768
At3g16470	4.87521	2.49442	2.87295	5.20422	4.31816	4.99878	4.85471	4.94949	6.64644	2.69296	6.15184	7.45404	6.36717	7.79328	7.13506	7.87529	3.96e-05	0.000417938	0.791725	0.344239	0.798565	0.978848	0.851981	1.35e-08	0.416602	0.25343	0.746103	0.0286205	0.448655	0.01311
At3g16770	6.4514	5.48531	6.22826	3.84451	6.20258	6.8732	6.0229	6.18638	5.2692	4.41754	4.89323	2.97585	5.35277	5.68576	5.31669	5.64221	0.00933045	0.624787	5.14e-09	0.509221	0.220843	0.415415	0.779654	0.07842	0.325283	6.73e-08	0.891756	0.200475	0.893756	0.176579
At3g16860	3.15568	2.73995	3.11078	3.30463	3.14702	3.03862	3.31175	3.06264	3.30685	2.84223	3.25258	3.19923	3.21869	3.17874	3.42536	2.96814	0.155802	0.881958	0.915772	0.870717	0.981775	0.599559	0.991207	0.353351	0.799483	0.659325	0.867713	0.999255	0.712865	0.749944
At3g18050	3.20926	3.03409	3.1074	3.35449	3.26878	3.3434	3.4344	3.14553	2.93493	2.74805	3.19089	3.17308	3.18973	3.34477	3.3711	3.15719	0.425034	0.676448	0.894118	0.978744	0.375368	0.28347	0.930665	0.903035	0.498136	0.578913	0.321502	0.0191532	0.0405785	0.0767201
At3g19760	5.7082	5.78498	5.7664	5.859	5.43124	5.78532	5.77895	5.95503	5.63359	5.83779	5.84624	5.72577	5.69141	5.73321	5.68325	5.71612	0.923461	0.937218	0.86032	0.0895223	0.449375	0.648932	0.0917	0.0928832	0.551984	0.962402	0.839688	0.314383	0.76112	0.192319
At3g19930	7.27538	7.49504	6.80857	7.53929	7.19756	7.25119	7.45045	7.12268	5.67739	6.29479	5.73941	5.91461	5.90303	5.89051	5.66134	5.85464	0.620734	0.0741228	0.638225	0.690699	0.85663	0.497643	0.905539	0.00447901	0.998034	0.656437	0.483414	0.254634	0.962896	0.200475
At3g20970	3.18997	3.28905	3.29199	3.79616	3.43894	3.3747	3.21305	3.35729	3.07045	3.18526	3.46145	3.58193	3.59184	3.27195	3.24519	3.28964	0.888411	0.849663	0.031935	0.554288	0.276383	0.844157	0.324627	0.348184	0.204463	0.0739635	0.0266328	0.201998	0.45362	0.0901195
At3g22170	3.55513	3.69419	3.81126	3.37355	3.47941	3.42734	3.50905	3.57686	3.36473	3.68839	3.4694	3.46221	3.38998	3.4092	3.25503	3.47082	0.757532	0.348184	0.23127	0.585672	0.949097	0.991123	0.67415	0.027426	0.907266	0.953789	0.934742	0.50991	0.830448	0.180631
At3g22370	4.87507	5.44918	4.93615	4.11418	4.74751	4.58867	4.9129	4.78935	4.24985	4.46831	4.17191	4.07817	3.43598	3.75862	4.44863	3.82748	0.333447	0.974285	0.0865018	0.786032	0.804709	0.913379	0.988301	0.555008	0.855084	0.719423	0.107301	0.548449	0.729953	0.749213
At3g22440	3.69563	3.56092	3.56212	3.4402	3.55411	3.53884	3.60735	3.74139	3.90173	3.94939	3.79828	3.64042	3.52571	3.95137	3.88417	4.09895	0.437853	0.487956	0.0776455	0.329865	0.862329	0.907284	0.548974	0.406579	0.4754	0.0917	0.0589706	0.443031	0.950643	0.0421329
At3g23030	4.54258	4.63394	4.6682	4.41446	4.40838	4.6877	3.97512	4.83647	3.13197	2.9318	3.21146	3.16106	3.1862	3.32488	3.55518	3.53195	0.896004	0.770966	0.385417	0.431376	0.322289	0.018182	0.0835904	0.868389	0.970978	0.9011	0.867692	0.176105	0.0363344	0.00596405
At3g23050	3.88595	4.01795	4.02781	3.84188	3.90608	3.95377	3.77312	3.86529	2.89082	2.68865	2.68049	2.79989	2.69908	2.69148	3.2029	2.68244	0.806656	0.743595	0.664597	0.89427	0.567104	0.870607	0.830191	0.871861	0.299131	0.582451	0.524312	0.846796	0.16053	0.981775
At3g23120	3.56196	4.08987	3.82934	3.68044	3.57059	3.43451	3.62852	3.38034	3.77396	3.87184	3.5953	3.73531	3.582	3.41141	3.43661	3.19277	0.0223922	0.327096	0.950712	0.853284	0.950373	0.69133	0.801054	0.325283	0.315971	0.704597	0.471182	0.33092	0.196708	0.0805742
At3g25010	3.73098	5.43766	4.24232	5.10023	4.42544	3.36248	3.0017	3.44566	5.26299	5.22248	4.6658	5.99645	5.48864	4.89603	4.5324	4.92419	0.000312815	0.370987	0.0054621	0.219007	0.676751	0.174508	0.792645	0.896985	0.187617	0.188644	0.727142	0.715161	0.164225	0.848719
At3g25250	3.14954	3.50873	3.49029	3.43216	3.75437	3.22721	3.15028	3.03945	3.06964	3.55543	3.57874	3.46987	3.6998	2.89556	2.80732	2.73801	0.314527	0.324158	0.599198	0.0585542	0.619202	0.911805	0.983341	0.0229529	0.123978	0.293978	0.0208908	0.922712	0.516611	0.736537
At3g26740	6.78536	5.96764	6.0234	7.15275	6.87194	6.78188	7.32446	6.94122	7.19497	6.85488	7.42564	7.64791	7.8043	7.87903	6.5844	8.11124	0.228268	0.274666	0.783031	0.991092	0.93143	0.451821	0.798565	0.848013	0.8745	0.671752	0.428452	0.261542	0.471299	0.0995725
At3g26830	4.29164	5.6233	5.67537	5.5182	4.82728	3.3957	4.34026	3.54384	6.41678	5.80206	7.25549	7.68449	6.08969	5.28281	5.87131	4.86965	0.0148069	0.0103809	0.0345903	0.474453	0.164478	0.911805	0.274055	0.462948	0.177347	0.0251853	0.656437	0.0653507	0.425704	0.0106186
At3g27690	6.60455	6.17402	5.91826	8.0409	7.13982	7.4725	6.35721	7.46624	2.68848	2.68209	2.63526	2.82207	2.74037	3.03254	2.79223	2.77234	0.426208	0.1859	0.0067984	0.438305	0.0573594	0.798205	0.0601361	0.869143	0.888411	0.949097	0.950373	0.429204	0.859909	0.684738
At3g28210	3.5519	4.55214	4.00417	4.13218	3.88875	3.25235	3.43845	3.21853	3.74864	4.34169	4.305	4.27881	4.33025	3.04164	3.72329	3.27851	0.0143505	0.349706	0.266245	0.604122	0.727091	0.92836	0.662725	0.0695178	0.258139	0.30648	0.164055	0.170564	0.98525	0.591415
At3g28270	3.33052	2.55801	2.4714	3.08484	2.95254	3.58504	3.52771	3.6513	3.94813	2.76929	3.47329	4.26948	3.51254	4.72772	4.65256	4.9756	0.0108633	0.00542376	0.361692	0.199919	0.331283	0.540978	0.23661	0.00118359	0.109768	0.54325	0.224738	0.00450052	0.0209397	0.000157829
At3g28510	2.00159	2.74953	2.0326	2.43129	2.32817	1.99766	1.90969	1.85703	3.13059	4.47289	3.11884	4.07943	3.0686	2.13948	2.34291	1.91115	0.144871	0.999335	0.562769	0.686874	0.896307	0.962204	0.958023	0.00102847	0.924691	0.0605179	0.94711	0.064483	0.116128	0.0251853
At3g28540	4.94283	5.98937	5.13638	5.36882	5.04538	4.7132	4.18129	4.65381	5.8199	6.57312	5.50669	5.83371	5.63267	5.03164	4.83136	4.99353	0.109014	0.867713	0.691347	0.979403	0.898753	0.292543	0.841483	0.164478	0.638438	0.957373	0.850234	0.334097	0.133681	0.365869
At3g28930	5.60742	5.35942	5.66315	5.47446	5.97122	5.61565	5.48544	5.60759	6.12003	4.79559	6.3569	6.08112	5.88896	5.89754	6.29278	5.9776	0.17642	0.944316	0.318503	0.175591	0.689855	0.819105	0.727622	9.84e-08	0.478157	0.682024	0.323914	0.744082	0.357251	0.865815
At3g30775	3.88986	3.38091	3.54946	3.7384	3.71441	3.49846	3.76939	3.65679	3.08587	2.73076	3.16946	3.05035	3.16881	2.95986	3.25249	2.99979	0.0177077	0.13289	0.363043	0.359833	0.266932	0.852524	0.677549	0.445245	0.963721	0.747203	0.806198	0.998499	0.469194	0.744082
At3g44880	2.66061	2.61448	2.86922	2.66226	2.71079	2.87417	2.51405	2.74865	3.08324	3.07181	2.95919	3.06477	3.18569	2.86484	3.07578	3.07948	0.835777	0.626263	0.830448	0.967631	0.315357	0.825251	0.60338	0.749213	0.602885	0.830448	0.798802	0.832126	0.950373	0.586985
At3g46230	2.16479	2.2672	2.41442	2.28578	2.43406	2.3862	2.09316	2.28314	2.0166	2.10587	2.20933	2.2474	2.28409	2.17781	1.98643	2.25011	0.871861	0.407387	0.949097	0.469242	0.180631	0.961334	0.411523	0.378588	0.676022	0.587761	0.274197	0.244618	0.982597	0.0602075
At3g46660	2.98677	2.60907	2.67966	2.87693	3.00343	3.03899	2.43957	3.00593	3.54757	2.6766	4.02131	3.27135	3.56054	3.30073	3.53147	3.43302	0.18364	0.310689	0.587761	0.911508	0.705782	0.103627	0.791687	0.0119411	0.197442	0.284948	0.97475	0.789229	0.966402	0.860402
At3g46820	4.58175	4.42664	4.47429	4.42095	4.42226	4.61501	4.35586	4.58779	4.24817	4.17352	4.19514	4.10283	4.26528	4.28126	4.20574	4.37169	0.222255	0.439889	0.0980771	0.142226	0.445245	0.29609	0.579932	0.764434	0.530867	0.168844	0.931637	0.347959	0.991713	0.0318972
At3g47420	2.8345	2.90509	3.11226	3.30759	3.02337	2.93305	3.11376	2.79792	2.94321	2.72388	3.16741	3.01906	3.05464	2.59115	2.86563	2.68522	0.961896	0.495163	0.244618	0.795031	0.597971	0.325993	0.89831	0.870023	0.695122	0.998499	0.795555	0.544689	0.944149	0.901568
At3g47800	2.59481	2.89655	2.88425	2.94188	3.03316	2.58794	2.77253	2.67325	2.38055	2.70774	2.51308	2.24865	2.37954	2.46681	2.23558	2.36866	0.491811	0.489192	0.504217	0.283537	0.841629	0.554288	0.671399	0.149335	0.892569	0.604122	0.993287	0.586985	0.825256	0.653778
At3g47960	3.8581	2.64699	3.46072	2.98973	2.68978	3.67883	3.72155	3.91748	4.60529	2.58329	4.46758	4.09579	3.19993	4.84875	4.79466	4.93573	0.0541491	0.608356	0.158884	0.057569	0.949097	0.94169	0.881117	0.00293574	0.841484	0.447422	0.0291852	0.672675	0.818097	0.504633
At3g48070	5.28798	5.57753	5.66689	5.52119	5.30262	5.39904	5.17976	5.43029	5.04233	5.1771	5.4267	5.44705	5.21395	5.32866	4.85122	5.53518	0.397544	0.19319	0.685381	0.890397	0.478395	0.889387	0.408535	0.328682	0.238602	0.222586	0.576469	0.108891	0.64905	0.00477248
At3g48090	3.01251	4.68592	3.58937	3.80895	3.59055	2.8322	2.51063	3.10772	3.14724	4.31848	3.29865	3.68485	3.29266	2.70355	2.80101	2.90369	1.32e-06	0.0949479	0.0266246	0.126863	0.882775	0.187215	0.646297	4.4e-05	0.864356	0.173524	0.743432	0.392584	0.411304	0.934894
At3g48890	4.83442	4.55611	4.78446	5.41286	4.63363	4.4525	4.82852	4.51478	5.33367	5.41863	5.74256	5.68233	5.61139	5.15053	5.32028	5.31233	0.416812	0.885086	0.180189	0.511887	0.500034	0.941623	0.616566	0.604122	0.375161	0.508252	0.490196	0.9236	0.967546	0.708465
At3g49120	5.15932	4.95983	4.93923	5.53311	5.35111	4.29293	4.96377	4.68811	8.5791	7.5933	8.55764	9.09337	8.16567	7.71899	7.69063	7.59819	0.676751	0.666001	0.616566	0.860327	0.082154	0.826676	0.471667	0.0499481	0.903035	0.372273	0.417688	0.0957068	0.048796	0.0733649
At3g50060	3.83422	3.69688	3.8558	3.76204	3.81474	4.00235	3.9804	3.82709	3.39719	3.36671	3.41716	3.2789	3.23568	3.22482	3.76396	3.24586	0.426483	0.981775	0.473885	0.744023	0.189758	0.375235	0.738862	0.67415	0.891496	0.388216	0.510724	0.88703	0.0345587	0.884648
At3g50970	6.57166	5.8239	6.47235	6.54932	6.17763	6.43467	6.66791	6.5099	4.40481	3.81813	4.45281	4.24385	4.52847	4.34193	4.88924	4.25777	0.0447633	0.830755	0.851804	0.284948	0.962896	0.806356	0.959224	0.313503	0.982786	0.655767	0.830755	0.924691	0.217965	0.944149
At3g51330	5.14639	6.07952	4.59361	4.25535	5.35405	4.4745	4.86794	4.75343	5.86733	6.81033	5.56123	5.60795	5.52875	5.26421	5.61649	5.24136	0.0515689	0.238123	0.0288501	0.85021	0.252696	0.722539	0.6202	0.0150587	0.505646	0.557548	0.558613	0.358145	0.747189	0.423159
At3g51370	4.3867	4.49393	4.2807	4.15139	4.67635	4.33175	4.19685	4.29102	4.30972	4.34458	4.32893	4.21215	4.26179	4.24333	4.17003	4.22349	0.791004	0.477125	0.0369646	0.200475	0.847769	0.465221	0.990694	0.325993	0.86032	0.3366	0.868415	0.8001	0.629426	0.580211
At3g51730	6.04164	5.90015	5.85787	6.29993	5.91597	6.17197	5.51523	6.34474	6.04988	6.25324	6.3733	6.31172	6.33825	6.44111	6.17412	6.77079	0.526355	0.447085	0.58622	0.492342	0.396035	0.0448123	0.0970196	0.171437	0.329785	0.52016	0.256448	0.0271033	0.586667	9.72e-05
At3g51860	2.79666	3.16821	3.26136	3.75075	3.24003	2.72816	2.4691	2.89428	3.79852	3.59507	3.94409	4.56902	4.09975	3.49105	3.44019	3.60069	0.448712	0.279671	0.0164257	0.375161	0.959782	0.540911	0.69379	0.919391	0.891756	0.0586629	0.487793	0.727091	0.466653	0.999629
At3g51895	3.58043	3.0383	3.43542	3.65543	3.32462	3.65501	3.29619	3.53378	3.41393	3.20082	3.65038	3.42511	3.70908	3.5077	3.48807	3.4291	0.064269	0.682024	0.97491	0.35785	0.676164	0.548974	0.922002	0.888392	0.686874	0.901791	0.409936	0.576791	0.81189	0.595325
At3g52400	7.13809	8.37733	7.42495	6.95988	7.56606	7.01904	7.17101	6.89278	5.74806	6.92753	6.01545	6.32083	6.10782	5.27336	5.60083	5.25188	3.46e-06	0.366085	0.329785	0.178278	0.974153	0.826676	0.662725	6.05e-07	0.502059	0.0449867	0.164478	0.191015	0.76837	0.274055
At3g52430	3.83382	6.27553	4.44088	5.36633	4.70272	2.49925	3.17372	3.37592	4.0075	5.19498	4.19146	5.0329	4.51484	2.99048	3.25662	3.21188	5.14e-08	0.16998	0.000231683	0.0443932	0.00150138	0.141268	0.445245	0.000620254	0.847001	0.0143586	0.232708	0.0227065	0.077911	0.149783
At3g53110	3.47105	3.46613	3.56467	3.46094	3.41948	3.2801	3.39758	3.52614	3.65747	3.83638	3.70617	3.73169	3.68145	3.59367	3.5802	3.73023	0.808205	0.733412	0.518096	0.425713	0.602727	0.918719	0.288232	0.0129702	0.950332	0.999629	0.891756	0.734377	0.85674	0.0389405
At3g54150	3.83436	4.59207	4.16369	4.03784	3.98261	3.47181	3.76757	3.60923	3.59903	3.59561	3.6448	3.77154	3.34137	3.05731	3.57886	2.85402	0.000192037	0.138365	0.67797	0.79266	0.213292	0.964845	0.617236	0.575055	0.960789	0.717965	0.229849	0.0311065	0.957508	0.00380538
At3g54420	8.27077	8.94199	8.59228	7.10504	8.46719	8.10576	8.06474	8.24634	6.37051	6.94723	6.59084	5.95833	5.74804	5.89131	6.65824	5.7509	0.504633	0.803044	0.112716	0.925239	0.966108	0.901945	0.958136	0.42888	0.901488	0.629426	0.514296	0.751757	0.774827	0.690632
At3g54480	3.53057	3.47611	3.61807	3.38757	3.39091	3.58382	3.54706	3.40843	3.3519	3.15021	3.33497	3.23026	3.29753	3.35839	3.27262	3.21445	0.586985	0.788636	0.104776	0.159063	0.32914	0.741993	0.926598	0.773027	0.676164	0.198544	0.824075	0.42493	0.86032	0.777065
At3g54840	4.28956	4.37832	4.39335	4.80696	4.55059	4.29318	4.39994	4.26968	4.18013	4.13202	4.14744	4.32529	4.32859	3.96843	4.18827	3.78777	0.901919	0.830448	0.0612976	0.48407	0.740049	0.567444	0.816481	0.783159	0.770987	0.839688	0.588152	0.803941	0.897646	0.469194
At3g54860	3.06585	2.97818	3.09191	3.4996	2.94983	2.98027	2.92843	2.99566	3.29826	3.51181	3.29619	3.52222	3.39927	3.20154	3.26236	3.27459	0.61334	0.99196	0.0984069	0.426149	0.962896	0.769814	0.934291	0.0842173	0.830755	0.548974	0.700242	0.930895	0.992351	0.471018
At3g54920	2.50859	2.21159	2.47137	2.64482	2.40746	2.57788	2.64532	2.42414	2.36847	2.16719	2.5892	2.22443	2.46943	2.77389	2.65706	2.85653	0.0312025	0.776967	0.870023	0.335146	0.337131	0.287662	0.959782	0.80193	0.394987	0.200475	0.602885	0.000637667	0.0388013	2.11e-05
At3g56400	3.84269	5.11651	3.91045	4.74469	4.40932	2.18374	2.83439	2.30566	5.11024	5.7306	4.40497	5.43959	4.76333	3.85946	4.8088	2.40944	0.000599626	0.95607	0.0253594	0.207838	2.52e-05	0.00733498	7.77e-05	0.0362659	0.0341858	0.582287	0.427415	0.00168234	0.569149	4.76e-09
At3g57020	4.18033	3.73418	4.08718	4.26198	4.24465	4.15736	3.63916	4.10719	3.1643	2.81516	3.24181	2.87561	3.21134	2.81412	3.33492	2.73511	0.0143224	0.650365	0.974782	0.985009	0.795423	0.0141944	0.944043	0.372926	0.972199	0.0813386	0.872031	0.331004	0.367995	0.310689
At3g57240	3.33608	3.85182	3.51024	3.41162	4.0507	3.17673	3.19592	3.16394	4.60568	3.83471	3.83942	4.20433	4.01337	3.69896	4.60901	2.61073	0.142226	0.744658	0.97524	0.0354059	0.912401	0.855084	0.885086	0.0399718	0.0057763	0.138131	0.0586629	0.0096576	0.937902	9.84e-08
At3g57260	5.09419	6.41487	5.30507	7.29734	5.92072	3.04479	3.68165	2.83087	7.22209	6.84553	6.68739	9.16687	7.0075	5.93374	5.74569	5.00341	0.0675825	0.870097	0.00175551	0.329785	0.00382791	0.0487477	0.00133285	0.824446	0.470081	0.00546607	0.847031	0.100129	0.0359054	0.00264635
At3g59100	2.85894	2.88661	2.75602	2.81993	2.98199	2.82509	3.22949	2.77903	2.86997	3.48103	3.02878	2.98978	3.27165	2.73937	2.62559	2.74344	0.974446	0.70186	0.700242	0.900672	0.863699	0.102387	0.966841	0.00221354	0.802866	0.913986	0.115681	0.993921	0.504217	0.859909
At3g59380	2.8701	3.12545	3.04179	3.07846	3.0352	3.0025	2.95644	2.95946	3.02686	3.35565	3.07143	3.5639	3.42607	3.05479	3.01242	3.06549	0.367995	0.586985	0.684883	0.753088	0.305506	0.60346	0.436509	0.0202127	0.960436	0.0223092	0.0495516	0.54325	0.947286	0.303421
At3g59930	1.99687	1.96531	1.92069	2.11092	2.01604	2.19859	2.08755	2.09397	3.49085	2.19076	3.32853	2.44121	2.68837	3.23836	3.93333	3.53119	0.899006	0.853284	0.977495	0.93483	0.487956	0.797027	0.693406	0.00107827	0.636242	0.00154371	0.0263287	0.822899	0.218093	0.612497
At3g60140	1.97514	2.07829	2.24826	2.04822	2.31202	2.0886	1.92493	2.03909	2.047	1.69253	2.13167	2.04934	2.10111	2.1207	1.87043	2.07373	0.849947	0.265	0.953847	0.216276	0.333603	0.999255	0.500844	0.342745	0.955178	0.812388	0.849625	0.379786	0.586985	0.315669
At3g61440	6.15271	5.68411	5.78152	6.06163	6.02794	6.05373	6.32497	6.13827	6.66962	5.99571	6.38854	5.79282	6.19946	6.44291	6.50617	6.71344	0.04858	0.137348	0.569445	0.540911	0.992875	0.473565	0.830755	0.0388725	0.216987	0.000200473	0.0782136	0.79921	0.737462	0.428644
At3g62780	3.30319	3.78226	3.43214	3.37299	3.76031	3.09845	3.50541	2.97628	3.28126	3.37534	2.94071	3.23815	3.10914	2.84446	2.9868	2.34843	0.0199228	0.707671	0.94388	0.0420423	0.697027	0.216875	0.276436	0.258139	0.0321054	0.639085	0.464344	0.113907	0.212706	9.89e-05
At4g00110	3.65585	3.73646	3.97736	3.85871	3.83276	3.81929	3.54002	3.89395	3.73172	3.77547	3.80884	3.61788	3.93777	3.77863	3.74816	3.78074	0.893688	0.0916469	0.621753	0.635548	0.12789	0.798565	0.0456732	0.33092	0.96636	0.322475	0.251104	0.36718	0.830448	0.168097
At4g00430	5.29341	3.94089	4.80047	5.36958	4.37334	5.53377	5.43677	5.01138	5.89211	4.22776	6.16491	5.66766	5.67584	5.90324	6.60714	5.88559	0.000502701	0.239806	0.981775	0.0133256	0.488884	0.740945	0.759309	0.000172128	0.715161	0.559965	0.711916	0.826676	0.0692753	0.745902
At4g00700	1.77667	2.14658	1.8801	2.45489	1.97139	1.86833	1.48764	1.64693	2.34655	3.25725	2.673	3.5429	2.58036	2.14757	1.95395	2.32364	0.288484	0.869461	0.0341858	0.761454	0.57937	0.47583	0.953439	0.000134002	0.419453	5.44e-05	0.472822	0.871957	0.242866	0.631607
At4g01100	4.16998	4.10293	4.10187	3.71101	4.12325	3.99689	4.01242	4.07547	4.72645	4.57592	4.51348	4.40048	4.38898	4.80353	4.76243	4.88736	0.806754	0.830448	0.0658876	0.792346	0.885086	0.813395	0.992621	0.986079	0.428644	0.210652	0.321763	0.588152	0.873874	0.272759
At4g01250	5.34961	5.23104	5.06181	4.10928	5.64819	5.05464	5.29828	5.1814	3.44313	3.35588	3.61377	3.04811	3.34273	3.33728	3.51482	3.4073	0.756868	0.460843	0.000184194	0.630911	0.699568	0.999629	0.908443	0.932499	0.851594	0.229647	0.870023	0.976163	0.843762	0.757669
At4g01370	4.12494	4.75247	4.20993	3.92858	4.6029	4.06148	4.15209	4.02663	4.18425	4.35411	4.04193	4.19838	3.66085	3.71824	4.13399	3.59652	0.143463	0.934894	0.538489	0.347615	0.95607	0.900956	0.999255	0.504783	0.69379	0.927802	0.206796	0.455888	0.988189	0.372489
At4g01700	7.29154	7.5258	7.45098	5.6944	7.64917	7.23167	7.43064	7.11645	5.94539	6.11219	5.95158	5.71902	5.21424	5.83725	5.99561	5.552	0.859362	0.907017	0.00999558	0.773236	0.974202	0.859659	0.950643	0.750753	0.962896	0.757669	0.336718	0.988189	0.940636	0.853629
At4g02080	6.28407	6.2414	6.16932	6.24473	6.36487	6.19065	6.0387	6.07037	6.15946	6.30703	6.44089	6.32079	6.45106	6.05955	6.32453	6.16474	0.792645	0.604924	0.641859	0.98215	0.981775	0.453224	0.705138	0.221069	0.386362	0.792255	0.204077	0.944979	0.425704	0.429204
At4g02330	4.16011	4.20219	3.06974	3.55953	3.73337	3.99532	4.96433	4.09091	4.26459	3.93591	3.62792	4.32496	2.99798	4.32574	4.35775	4.08053	0.999335	0.087288	0.334901	0.528762	0.958657	0.215355	0.981775	0.852591	0.330871	0.991123	0.0495516	0.852524	0.899006	0.991207
At4g02380	9.54051	11.1154	10.4704	9.94127	10.2421	8.9372	9.51892	8.83731	9.47137	9.98757	9.21841	9.04173	9.67259	7.81102	9.09362	6.90475	0.000233573	0.0319765	0.563445	0.157102	0.283542	0.971481	0.180111	0.135162	0.546858	0.278763	0.729553	0.000231683	0.514044	2.06e-07
At4g02580	6.3559	6.59933	6.56849	7.05872	6.70209	6.73235	6.35079	6.61687	6.39795	6.40081	6.47395	6.54524	6.52001	6.4454	6.35344	6.36853	0.564163	0.607844	0.025852	0.388844	0.0895223	0.923292	0.228295	0.708052	0.981775	0.869621	0.748443	0.629095	0.992061	0.646112
At4g03510	1.75017	1.97748	2.09559	1.92726	1.91586	1.85884	1.88504	1.73165	1.86078	1.94035	1.9594	1.69027	2.05943	2.0393	2.00692	1.98117	0.54325	0.23198	0.825742	0.798565	0.469194	0.537976	0.829752	0.444837	0.935322	0.381797	0.488765	0.250774	0.537991	0.2281
At4g03520	5.68559	5.17972	5.39911	6.01689	6.12712	5.83909	6.04987	5.63298	6.09984	5.66589	5.91284	5.99889	6.36834	6.31226	6.1548	6.15712	0.116173	0.427878	0.582024	0.332327	0.54265	0.263812	0.93833	0.471667	0.554068	0.710204	0.509321	0.385396	0.86127	0.546524
At4g03550	3.93772	4.63815	4.22199	3.79986	4.01228	3.73277	3.92884	3.92919	4.27018	5.06775	4.31766	4.2819	4.15169	3.90779	3.83881	4.16966	0.032687	0.500844	0.546642	0.995576	0.830448	0.939841	0.852591	0.00197059	0.978449	0.901773	0.809987	0.540006	0.245826	0.840624
At4g04210	4.81181	4.63414	4.76487	5.30041	5.13796	4.89579	4.7839	4.80626	4.78261	4.68652	4.70489	4.90783	5.09838	4.75607	4.73119	4.84043	0.352433	0.808749	0.0628678	0.26926	0.45362	0.953439	0.758216	0.897314	0.598775	0.882366	0.142988	0.736599	0.976504	0.266985
At4g04490	2.96326	4.06618	3.31879	3.32195	3.29006	2.67409	2.66307	2.68923	3.02735	3.63874	2.73931	3.00195	2.93342	2.56649	2.80498	2.56189	1.28e-05	0.202602	0.325283	0.344051	0.526194	0.357758	0.558126	0.00126227	0.162912	0.779327	0.807918	0.19002	0.535108	0.31659
At4g04500	2.252	3.93784	2.86456	2.84458	2.59481	2.16876	1.92958	2.09757	2.53308	3.47427	2.55674	3.00329	2.77835	2.22414	2.15824	2.09123	1.04e-08	0.0175879	0.0459003	0.334047	0.96636	0.333148	0.89355	1.85e-05	0.926	0.125593	0.382064	0.560764	0.211529	0.398533
At4g04610	4.16638	3.79436	4.65597	4.87109	4.10814	4.46951	4.13121	4.35051	4.68118	4.05159	4.96002	5.08237	4.64428	4.97443	4.64631	5.36304	0.130479	0.0895223	0.0191305	0.728637	0.142321	0.976163	0.344051	0.0687172	0.505646	0.259053	0.949007	0.12532	0.992351	0.000687738
At4g08870	7.06079	4.30294	5.95019	6.95138	6.75703	7.30154	6.55241	7.17023	7.52089	2.92959	7.26924	7.66982	6.64056	8.25239	7.79326	8.20091	1.4e-07	0.0177058	0.780304	0.535108	0.578627	0.426144	0.773236	1.05e-11	0.6202	0.93085	0.0789566	0.0865018	0.624922	0.077911
At4g08950	3.69117	3.77421	3.93373	4.21939	3.78742	3.58281	4.54887	3.70467	3.38309	3.6021	3.56317	3.22016	3.26427	2.92887	5.35477	2.84341	0.944149	0.587553	0.188504	0.96636	0.992351	0.00255222	0.809167	0.294208	0.803941	0.534968	0.808749	0.349706	1.29e-08	0.325283
At4g10500	3.42418	5.01813	3.78933	4.71293	4.14009	2.68304	3.4775	2.70185	4.57065	5.55494	4.15234	6.387	4.92366	3.46462	3.4398	2.8669	0.00914311	0.687081	0.0499481	0.349339	0.354992	0.919544	0.370987	0.0677146	0.51947	0.00332694	0.660774	0.11855	0.0776455	0.011301
At4g10840	4.39571	4.39838	4.35292	4.21053	4.23004	4.10878	4.31213	4.4144	4.30996	4.58219	4.28289	4.4735	4.27018	4.15602	4.27476	4.25887	0.876269	0.7592	0.0935615	0.170071	0.314905	0.90213	0.56353	0.0096576	0.683766	0.690699	0.89831	0.9241	0.98967	0.449198
At4g11110	3.45677	3.6601	3.6748	3.83827	3.4036	3.52202	3.33007	3.6045	3.40584	3.52212	3.49577	3.45073	3.62759	3.4706	3.46868	3.60964	0.45362	0.355256	0.121265	0.582464	0.425034	0.775393	0.198351	0.177907	0.933751	0.923857	0.244618	0.344026	0.673865	0.0231027
At4g11360	3.96319	3.8959	4.17002	4.1819	4.23294	4.41607	3.80192	4.16393	3.90768	3.63855	4.18904	4.02641	4.15961	4.09657	3.79743	4.16527	0.808205	0.661156	0.782775	0.60822	0.0676929	0.808373	0.385514	0.7732	0.563034	0.932895	0.47583	0.353397	0.885086	0.147288
At4g11840	4.43412	5.38131	4.7235	4.87983	4.66005	3.79319	4.42048	4.52817	4.51818	5.07388	4.493	4.71161	4.53809	3.93114	4.14248	3.95987	0.000615536	0.409322	0.228512	0.672342	0.0459003	0.93833	0.568018	0.00816072	0.830448	0.762542	0.959782	0.0952264	0.253253	0.213292
At4g12470	10.1184	10.4072	10.1489	8.18314	10.1015	10.1853	9.67965	9.75565	10.6832	10.9399	10.5444	9.75356	10.5389	10.7861	10.2749	10.5008	0.69379	0.999629	1.19e-05	0.905539	0.806047	0.478354	0.667544	0.465221	0.759255	0.0251853	0.845828	0.717965	0.505646	0.986079
At4g12480	5.42582	5.56317	5.49767	4.17286	5.28735	5.16494	5.3282	4.91568	6.80905	6.87512	6.83929	5.54064	5.96157	6.59244	6.90089	6.32344	0.928373	0.971269	0.0221946	0.819058	0.869578	0.966576	0.588482	0.822736	0.976576	0.0226365	0.187536	0.931855	0.893634	0.734591
At4g13250	4.54818	3.45627	3.62162	4.63734	4.21303	4.28086	4.86798	4.67297	6.17263	5.81605	5.92626	5.69754	5.60615	6.44847	6.14343	6.78699	0.00485776	0.0185458	0.994263	0.395836	0.792554	0.449375	0.692964	0.706264	0.546524	0.217273	0.206415	0.401138	0.989901	0.0499481
At4g13510	7.62079	7.95934	7.27715	7.43719	8.17232	7.34892	7.8098	7.319	7.46213	8.10347	7.20444	7.50514	7.67871	6.75243	7.13292	6.51148	0.455335	0.315985	0.489361	0.17427	0.716425	0.564985	0.645442	0.0163965	0.406579	0.959782	0.602727	0.0865018	0.467044	0.0212856
At4g13770	4.86955	3.08918	5.0102	4.11971	4.49745	5.16815	4.52998	4.92518	4.92809	2.78303	4.57755	4.49794	4.26951	5.39024	5.35876	5.34907	2.79e-06	0.852267	0.0222358	0.283537	0.344026	0.534147	0.783031	5.3e-07	0.325993	0.21098	0.0886727	0.129751	0.25105	0.108891
At4g13790	2.93583	2.6486	2.53083	2.76293	2.80898	2.64007	2.98694	2.7128	2.7911	2.64718	2.87965	2.6485	2.75605	2.51589	2.44242	2.44204	0.338711	0.18369	0.467863	0.618348	0.631366	0.829752	0.789229	0.995576	0.966036	0.575924	0.958767	0.733979	0.380235	0.726444
At4g13830	4.25039	3.36042	3.42223	4.3432	4.12813	4.47332	3.91863	4.34995	3.32555	3.18919	3.13904	3.29964	3.47194	3.66073	3.1898	4.00514	0.0311996	0.0499481	0.999056	0.760814	0.548449	0.621116	0.752303	0.995576	0.672342	0.888956	0.821624	0.349706	0.89355	0.0445969
At4g14340	2.74889	2.71007	2.84315	2.99512	2.95446	2.75128	2.71173	2.76375	2.69141	2.86148	3.0507	2.86285	2.99413	2.83651	2.50908	2.96051	0.826676	0.870097	0.638268	0.690699	0.770966	0.976576	0.745753	0.244618	0.27229	0.792645	0.249231	0.324158	0.664597	0.0588029
At4g14365	7.17915	8.27186	7.4951	6.5907	7.32906	6.9922	7.11491	7.06222	6.18905	6.98294	6.24345	6.67317	5.63218	5.53728	5.99522	5.52795	0.0110746	0.596138	0.116397	0.911508	0.902893	0.986418	0.982419	0.025033	0.991123	0.404768	0.2281	0.255076	0.809167	0.328876
At4g14400	6.91459	6.47475	6.44742	7.51965	7.1646	6.81682	6.56528	6.88123	8.16655	6.98091	7.08066	7.88387	7.64413	7.43302	7.47834	6.81478	0.230053	0.214075	0.199977	0.736599	0.993594	0.512475	0.915698	0.0040029	0.00156258	0.410086	0.193858	0.113619	0.0879966	0.00150728
At4g14630	2.39459	2.50577	2.40542	2.39085	2.52915	2.27605	2.42529	2.28574	2.32608	2.58575	2.64453	2.73009	2.86747	2.37971	2.22532	2.23827	0.836426	0.961896	0.747689	0.851475	0.969353	0.798802	0.981775	0.0608576	0.273781	0.13483	0.00825229	0.478809	0.855588	0.709972
At4g14680	3.65781	3.16959	4.19487	4.00154	3.78513	3.77249	3.55837	3.75824	3.43377	2.76666	3.46078	3.20238	3.56946	3.5715	3.70068	3.64799	0.0183572	0.025169	0.333249	0.881958	0.416757	0.897646	0.467634	0.0196067	0.926358	0.21561	0.64015	0.298395	0.214382	0.0776455
At4g15475	2.77625	2.98523	3.10058	3.00101	2.93071	2.85946	2.71235	2.64067	2.67922	2.96214	3.0223	2.74348	2.94589	2.94322	2.72685	2.88021	0.474297	0.143338	0.595946	0.77052	0.406579	0.972139	0.909686	0.025836	0.171052	0.978449	0.184484	0.0413003	0.754851	0.0372464
At4g15490	3.81985	3.6063	3.70645	3.33263	3.69783	3.88958	3.75323	3.94341	3.73377	3.01207	3.57731	3.23718	3.54037	3.65694	3.73968	3.60551	0.0351963	0.293841	4.74e-06	0.12888	0.188504	0.944149	0.0746444	4.79e-06	0.0786457	6.31e-06	0.143925	0.785625	0.808373	0.678585
At4g15550	2.7705	2.86764	2.62321	2.80888	3.01023	2.86937	2.55205	2.81642	2.99964	2.94985	2.67613	2.40712	2.7411	2.72866	2.91802	2.62376	0.881958	0.511549	0.873704	0.537976	0.437853	0.53945	0.608356	0.783325	0.0864937	0.00199226	0.303875	0.61475	0.907969	0.507714
At4g15610	6.10929	5.31953	5.33581	6.02988	5.71024	5.97023	5.49336	5.75392	5.02745	5.39154	5.78121	5.17619	5.30774	5.01148	5.24133	4.76805	0.0948954	0.10919	0.815144	0.408299	0.969086	0.297369	0.704647	0.364855	0.184898	0.93085	0.663086	0.889923	0.708465	0.944316
At4g16890	6.90127	7.17816	6.58286	6.64309	6.53384	6.2936	6.97035	6.90536	5.77008	6.55842	5.62234	5.94218	5.49975	5.38206	5.50117	5.57429	0.641101	0.436796	0.429775	0.297918	0.217459	0.839688	0.865038	0.0123472	0.68351	0.872031	0.582267	0.588152	0.649495	0.998871
At4g17470	3.16523	2.40564	2.74355	3.61303	3.38754	3.49784	3.24957	3.50292	4.85983	1.9326	3.94047	4.87663	4.62478	5.69411	5.39554	5.79786	0.0131847	0.20333	0.345983	0.752912	0.224033	0.786192	0.221761	6.17e-11	0.00237538	0.917535	0.585408	0.00293384	0.08949	0.000471826
At4g17500	5.587	5.04462	7.0023	5.1549	6.08629	5.38725	4.82078	5.4544	5.021	4.1514	5.45484	4.92783	5.36976	4.52376	5.02505	4.35227	0.188504	0.000687889	0.248034	0.370987	0.888308	0.0935615	0.96636	0.0877186	0.45612	0.790279	0.480941	0.45612	0.955862	0.314516
At4g17550	3.21525	2.84954	3.16427	2.97009	3.08273	3.25446	3.48711	3.04823	2.61745	2.62661	2.74632	2.63165	2.76311	2.71172	2.78358	2.60807	0.0130876	0.736125	0.0438534	0.269735	0.484899	0.0573594	0.790597	0.45418	0.798565	0.814483	0.449198	0.224485	0.265839	0.322062
At4g17640	3.27809	3.32895	3.27675	3.25537	3.36461	3.34189	3.16768	3.16322	3.31485	2.9401	3.02293	3.13822	3.28255	3.08058	3.30731	2.99506	0.981527	0.899006	0.531174	0.957973	0.327096	0.794181	0.956808	0.137989	0.0166819	0.106881	0.915772	0.575924	0.89831	0.508409
At4g18800	3.28576	3.41854	3.38006	3.12655	3.49063	3.39945	3.37516	3.34038	3.34554	3.29687	3.46691	3.1469	3.37721	3.13535	3.31336	2.94456	0.798565	0.861583	0.329785	0.670701	0.426144	0.648932	0.604122	0.792554	0.87791	0.286419	0.925863	0.813785	0.986656	0.462272
At4g19040	3.66678	4.08459	4.05175	4.17493	3.61028	3.75405	3.74753	3.55177	3.98244	4.28981	3.9583	4.16196	4.15856	3.67548	3.8788	3.75427	0.0756066	0.0934545	0.0456732	0.638438	0.435896	0.626326	0.968251	0.0288164	0.774827	0.716903	0.463013	0.469618	0.841629	0.932499
At4g19230	2.30133	1.88586	2.09407	2.18465	2.00252	2.38877	2.19284	2.46171	2.56873	1.81131	2.53721	2.48874	2.17846	2.48999	2.7242	2.51328	0.0865018	0.443947	0.510189	0.184484	0.561215	0.89355	0.389423	0.0163552	0.810706	0.660774	0.164247	0.911508	0.54985	0.692964
At4g20110	3.14973	3.5674	3.33616	3.71752	3.27543	2.83424	2.80863	2.8368	3.9506	4.24049	3.75776	4.31137	4.18975	3.27603	3.44439	3.03674	0.178877	0.653778	0.0748264	0.899006	0.504783	0.324366	0.503524	0.109004	0.397013	0.329785	0.425914	0.0348074	0.0793626	0.00496892
At4g20150	6.51759	6.68171	6.74928	6.57936	6.77938	6.65691	6.54662	6.53128	6.74779	6.53421	6.87695	6.82168	7.01113	6.8057	6.7127	6.63138	0.710204	0.471475	0.937565	0.504424	0.361692	0.824136	0.732569	0.840874	0.86032	0.999335	0.300261	0.519094	0.992061	0.821859
At4g20300	3.20857	3.07463	3.20488	3.33679	3.16721	3.13485	3.12674	3.12641	3.07777	3.0833	3.12963	3.06388	3.18418	2.98115	3.10139	2.85905	0.406189	0.912195	0.911532	0.64015	0.92653	0.921456	0.959782	0.515929	0.974153	0.734591	0.643625	0.922841	0.823691	0.949158
At4g20780	5.29951	5.17983	4.94924	4.99157	5.67853	5.58157	5.74743	5.14866	3.54129	3.63898	3.77878	3.77874	3.71459	3.54972	3.8091	3.19122	0.69289	0.246305	0.21391	0.372489	0.23809	0.106972	0.92001	0.519472	0.668844	0.693038	0.657008	0.755627	0.372906	0.71711
At4g21160	4.40717	4.6157	4.62082	4.19225	4.38864	4.6055	4.36612	4.53425	4.07639	4.0558	4.13481	4.13945	3.87511	3.96149	4.25682	4.00463	0.409526	0.344026	0.0763287	0.703835	0.0863749	0.976504	0.221387	0.57937	0.986823	0.973527	0.307377	0.970737	0.237613	0.557632
At4g21680	2.63003	2.68864	2.8207	2.77569	2.79849	2.67253	2.77961	2.66431	2.77036	2.36802	3.11011	2.60278	2.59544	2.74631	3.50001	2.49844	0.977267	0.664597	0.910842	0.819058	0.702416	0.561215	0.732143	0.416602	0.383715	0.462402	0.640989	0.805953	0.00419796	0.866635
At4g21830	3.38596	4.67759	3.7999	5.03321	3.85984	2.48848	3.23692	2.40396	4.21621	4.55481	5.34407	6.41385	4.81936	3.88462	4.28017	3.40646	0.00610147	0.498476	0.000655565	0.47192	0.0954918	0.89831	0.0602307	0.367995	0.0202127	8.6e-06	0.227843	0.764434	0.892664	0.22448
At4g22470	3.59708	3.14935	3.34229	3.02371	3.42962	3.43088	3.83749	3.40522	3.43391	2.95951	3.23369	2.8762	3.20257	3.24526	4.04481	3.00541	0.0766709	0.358804	0.0123339	0.464122	0.888308	0.345791	0.826179	0.263812	0.406579	0.0184471	0.496807	0.891617	0.0149006	0.48225
At4g22750	4.12727	4.01384	4.16072	4.54689	4.14198	4.44157	4.06785	4.03167	4.58625	4.45557	4.68539	4.67923	4.88621	4.59644	4.41548	4.3082	0.657008	0.994008	0.259811	0.895381	0.127012	0.986079	0.993287	0.98332	0.940548	0.971165	0.297598	0.707671	0.724518	0.845828
At4g22920	4.40995	3.95883	4.3313	4.49718	4.22972	4.45701	4.07354	4.33462	4.12937	3.87615	4.36218	4.06317	4.21472	4.06069	3.96667	4.15629	0.03928	0.755627	0.98768	0.358246	0.636264	0.282692	0.95734	0.745753	0.579051	0.664597	0.803851	0.881958	0.714612	0.428644
At4g23100	4.40413	4.00809	4.13405	3.61261	4.17047	4.13312	4.46724	4.5478	5.06811	3.84882	4.802	4.62567	4.57997	5.24057	5.34492	5.47215	0.310689	0.530465	0.0200191	0.521767	0.76837	0.852524	0.631728	0.00426058	0.479321	0.215031	0.253659	0.531022	0.503524	0.135162
At4g23140	3.37535	3.75755	3.24611	3.38095	3.38599	3.14508	3.40221	2.99464	3.12953	2.85126	2.86048	3.1621	2.88741	2.83545	2.65714	2.72745	0.0956306	0.513361	0.758837	0.844419	0.622749	0.796079	0.184484	0.585785	0.102925	0.89831	0.279515	0.487793	0.0276585	0.367995
At4g23150	3.82595	5.91338	4.28424	5.23161	4.88536	2.27382	3.76256	2.54414	4.66944	6.12616	4.6802	6.19209	5.05196	3.2942	3.80267	2.93979	7.68e-05	0.498015	0.00981063	0.0588029	0.00419796	0.990196	0.0205168	0.00164181	0.956808	0.00420253	0.547396	0.0140659	0.123488	0.00247743
At4g23180	4.26392	5.02186	4.64287	4.62309	4.46434	4.35809	4.14617	4.37146	3.83922	3.88297	3.75102	3.86106	3.86442	3.62258	3.56366	3.40686	0.00448482	0.207646	0.368821	0.722587	0.536991	0.871453	0.512043	0.569313	0.661156	0.900956	0.948263	0.821859	0.437498	0.440359
At4g23400	4.29002	3.9308	4.17828	4.12118	4.36242	4.43965	4.05063	4.33105	3.47321	2.89195	3.27049	3.18442	3.24168	3.52384	3.84333	3.4566	0.10315	0.661245	0.330687	0.999255	0.355017	0.524956	0.664597	0.0715685	0.325849	0.149628	0.425034	0.554068	0.0960967	0.545874
At4g23550	6.12336	6.88298	6.39457	4.9343	6.03345	5.91697	7.04272	5.97168	3.50551	4.28705	3.91292	3.09994	3.80287	3.4127	3.28589	3.36836	0.0339389	0.574644	0.000138705	0.740206	0.846796	0.00349186	0.930628	0.00546607	0.378588	0.186475	0.45362	0.956955	0.700731	0.915772
At4g23600	5.48896	3.18919	4.02508	4.91606	4.86217	5.68097	5.68339	5.48571	7.30868	3.59237	6.9449	6.96239	6.10861	7.65523	8.24993	7.87194	1.27e-06	0.000888053	0.170882	0.145859	0.621859	0.698349	0.89831	2.74e-10	0.428644	0.437498	0.00771615	0.367041	0.0313469	0.107301
At4g23630	4.185	3.9494	4.45506	4.6286	4.32649	4.27336	3.64287	4.1111	3.9611	3.63441	4.41432	4.38397	4.38944	4.04108	3.83162	4.05404	0.371006	0.461101	0.237688	0.872562	0.579051	0.0765027	0.960152	0.592995	0.179814	0.238873	0.124299	0.539622	0.830448	0.346815
At4g23810	6.58867	7.11956	6.82913	5.59305	6.42871	6.28362	6.49782	6.47048	5.15888	4.96849	4.68542	4.76241	3.99119	4.64431	5.04703	4.28125	0.541775	0.831033	0.0983247	0.812874	0.840624	0.974801	0.987914	0.967306	0.491203	0.558639	0.0762134	0.651801	0.950643	0.351685
At4g24000	2.73821	2.57274	2.84211	2.69899	3.01082	2.63313	2.87759	2.55627	3.25663	2.90566	3.99488	3.28353	3.44463	3.2487	3.04898	3.11493	0.596133	0.883872	0.768991	0.61547	0.99786	0.64015	0.868303	0.593693	0.0271344	0.930444	0.632354	0.798565	0.69133	0.913986
At4g24290	4.49724	5.17138	4.64277	4.14901	4.435	4.15995	4.54681	4.26695	4.01224	4.41285	4.01773	4.20312	4.03056	3.72085	3.89243	3.70821	0.0163965	0.769825	0.10812	0.722539	0.465093	0.805745	0.729719	0.0427411	0.89427	0.767377	0.962204	0.641638	0.849106	0.792346
At4g24340	3.03848	2.58533	2.93438	3.643	3.15278	3.1653	2.84966	3.25198	3.61024	2.05264	4.07594	3.35238	3.65285	4.23762	4.18849	4.80652	0.0533498	0.704674	0.0460671	0.922841	0.448655	0.69379	0.263812	2.59e-07	0.129751	0.230681	0.909673	0.00249222	0.0136053	3.67e-07
At4g24350	4.00554	2.71774	3.9528	3.88374	3.70876	3.92331	3.77044	4.17903	5.00807	2.21266	5.44859	3.61936	4.51677	5.72056	5.97161	6.18685	0.000584774	0.89831	0.690632	0.42778	0.978449	0.745753	0.586384	6.47e-09	0.414602	0.000182693	0.261165	0.0321329	0.00944565	0.000383591
At4g24370	3.76159	3.62655	3.87659	4.41101	3.98954	3.99288	3.89288	3.66028	3.53375	3.78514	3.76582	3.94503	4.0517	3.57649	3.36581	3.44598	0.696449	0.872993	0.105326	0.74428	0.383402	0.690699	0.998314	0.287662	0.718715	0.378588	0.129978	0.715161	0.798565	0.830448
At4g25030	4.99642	4.81418	4.70476	4.59892	5.19498	4.85413	5.03649	4.73774	4.06807	4.09089	4.14511	4.19682	4.12494	3.8898	4.07342	3.76876	0.490196	0.279816	0.0735587	0.744082	0.934463	0.826676	0.661156	0.648932	0.980356	0.901983	0.888392	0.909128	0.923292	0.803941
At4g25130	5.89351	5.98237	5.85876	5.73942	6.13505	5.75759	6.1293	5.86003	5.65241	5.48709	5.35773	5.35466	5.65569	5.70088	5.75314	5.6844	0.885132	0.826676	0.233017	0.45824	0.919544	0.156696	0.824075	0.944149	0.0654514	0.0541491	0.981775	0.43869	0.560258	0.277979
At4g25200	2.55995	3.02921	3.02588	3.13545	2.78873	2.416	2.51284	2.53651	2.39596	2.33917	2.46711	2.24461	2.42365	2.3537	2.27716	2.08976	0.179814	0.166582	0.117142	0.70261	0.938432	0.994339	0.872993	0.859909	0.989901	0.540873	0.950913	0.858736	0.868415	0.809447
At4g25480	3.29234	3.07866	3.26424	3.97701	3.22613	3.50414	3.3615	3.35422	2.24416	2.51324	2.65625	2.54505	2.71594	2.57006	2.00542	2.45208	0.522401	0.915695	0.0757155	0.776943	0.40875	0.808647	0.727052	0.25105	0.346282	0.585137	0.167681	0.195132	0.644668	0.256037
At4g25490	2.13508	2.15108	2.01329	2.24867	2.05478	2.26345	2.09824	2.11179	1.93871	1.91614	1.9164	1.95094	2.00968	1.9352	1.90235	1.8248	0.940548	0.554068	0.960211	0.553922	0.315669	0.972139	0.807918	0.670701	0.779327	0.847471	0.806656	0.651412	0.993201	0.787305
At4g25630	3.26265	2.59286	3.09221	3.15374	3.05551	3.24008	3.59037	3.26949	3.34776	2.69759	3.26875	3.18239	3.18567	3.41621	3.45218	3.21266	0.000204067	0.367995	0.359156	0.179222	0.783325	0.0533498	0.691265	0.00739875	0.558014	0.260523	0.511887	0.38261	0.554068	0.835365
At4g25810	3.96523	3.63383	3.55634	4.13439	3.77027	3.30652	5.25109	3.40761	2.82231	2.80501	3.58463	2.8164	2.89235	2.8028	4.31821	2.76877	0.36718	0.272286	0.900115	0.557548	0.14369	0.000198129	0.248891	0.825942	0.0564737	0.89355	0.898753	0.851804	2.81e-05	0.792645
At4g25900	4.93659	5.68198	5.25482	5.1749	5.072	4.56681	4.85636	4.60523	4.99401	5.40204	5.01034	5.33588	4.81144	4.51224	4.82653	4.26874	0.00432706	0.306515	0.673833	0.874539	0.350701	0.949097	0.435896	0.0279897	0.909686	0.349201	0.579051	0.188297	0.71704	0.0351014
At4g26400	4.2493	4.96993	4.53254	4.80454	4.49692	4.42916	4.22228	4.24672	4.4306	5.02201	4.64972	4.75108	4.80591	4.20421	4.2182	4.19655	0.00668223	0.390109	0.0759769	0.586985	0.325283	0.960333	0.802047	0.0033127	0.645542	0.408535	0.156304	0.797414	0.596133	0.935322
At4g26410	4.49847	4.52207	4.6235	4.83357	4.57764	4.62345	4.48372	4.46662	4.62103	4.61372	4.75634	4.98013	5.02103	4.8258	4.5688	4.60722	0.966841	0.808205	0.426144	0.987797	0.456465	0.937397	0.870023	0.709044	0.861189	0.325849	0.12854	0.234155	0.980069	0.571347
At4g26570	3.74157	3.88045	3.77474	3.24928	3.74077	3.87055	3.62463	3.71764	3.43609	3.67601	3.65395	3.45562	3.19296	3.59152	3.60182	3.50344	0.824075	0.994879	0.0333016	0.870787	0.490196	0.884648	0.86557	0.200475	0.68451	0.903035	0.477252	0.375235	0.554068	0.414802
At4g26900	2.41615	2.26114	2.18697	2.78721	1.99117	2.23909	2.36106	2.24779	2.53963	2.31503	2.37987	2.52961	2.34943	2.79968	2.61407	2.74766	0.604122	0.47008	0.430744	0.105767	0.87854	0.993466	0.888411	0.86032	0.547312	0.859909	0.638924	0.23127	0.801054	0.206314
At4g27070	2.96031	2.52254	3.18926	3.82843	2.90761	2.75162	2.88077	2.7746	3.5647	3.14037	3.76751	4.00264	3.77394	3.47986	3.78966	3.40839	0.095752	0.578129	0.00504125	0.763812	0.806047	0.956808	0.845828	0.383346	0.727142	0.235416	0.539622	0.931743	0.426144	0.934463
At4g27280	5.236	6.86476	5.8744	5.56928	6.18469	4.60108	5.04181	4.93605	4.48179	5.75897	5.0638	4.97681	4.64096	3.6743	4.9941	3.71972	2.17e-05	0.109038	0.618567	0.0153096	0.175626	0.797633	0.692878	0.000110014	0.188504	0.308455	0.7592	0.0692753	0.155606	0.143463
At4g27410	6.29098	5.31198	7.07709	6.22705	5.96405	6.41875	5.49917	6.2341	5.50633	4.12443	6.26585	5.90115	5.8868	5.41212	5.44129	5.27846	0.0177058	0.0917	0.812538	0.442587	0.703787	0.0989014	0.958156	0.0037475	0.125541	0.558938	0.461538	0.968251	0.976432	0.971269
At4g27570	2.26116	2.23813	2.43618	2.36596	2.2525	2.16788	2.37368	2.0553	2.08653	2.2863	2.41549	2.35143	2.53641	2.38554	1.98636	2.24274	0.849853	0.61547	0.981775	0.812631	0.981775	0.557374	0.73789	0.143449	0.279088	0.477125	0.0399787	0.0573839	0.864957	0.12503
At4g30210	5.15752	5.52379	5.72539	5.35856	4.89771	5.11899	4.94125	5.39482	4.14526	4.06818	4.47587	4.19278	4.20786	4.33804	4.38316	4.55947	0.187215	0.0167232	0.746103	0.17334	0.86032	0.564639	0.164225	0.86127	0.293841	0.949097	0.851131	0.191015	0.269857	0.00625232
At4g31500	6.69175	6.21347	6.77525	5.83497	6.55372	6.23442	6.8916	6.40976	6.90223	6.6905	6.81568	6.3549	6.48486	6.67395	6.67378	6.53411	0.317781	0.949519	0.0399787	0.755627	0.537991	0.69379	0.795031	0.93085	0.833695	0.214075	0.456465	0.89427	0.787305	0.808672
At4g31720	4.20447	4.23412	4.54951	4.65912	4.43669	4.42907	4.33709	4.35596	4.2346	4.12415	4.42015	4.36737	4.44852	4.47753	4.15565	4.35549	0.976504	0.22724	0.155045	0.603535	0.205301	0.538489	0.359833	0.944827	0.718369	0.882335	0.440424	0.141268	0.92404	0.221188
At4g31800	5.58892	6.64423	5.91738	5.89436	5.46447	4.90677	5.16848	5.42304	5.27956	5.71283	4.86751	5.41188	4.70094	4.60856	5.4299	4.36121	0.0865018	0.709972	0.809167	0.825742	0.383036	0.62277	0.949519	0.388247	0.498228	0.957225	0.389239	0.422464	0.830562	0.25271
At4g31950	2.4282	2.31191	2.37557	2.68336	2.59728	2.31216	2.5193	2.47743	2.16051	2.28217	2.44911	2.40345	2.5525	2.07687	2.20979	1.94718	0.60338	0.822899	0.600994	0.787305	0.977267	0.658788	0.637896	0.329785	0.425034	0.578376	0.106743	0.913379	0.808045	0.973406
At4g31970	2.19102	2.03545	2.09241	2.12013	2.20566	2.12506	2.22928	2.16823	2.142	2.17944	2.22183	2.18816	2.36108	2.15184	2.18008	2.07427	0.480734	0.689981	0.57763	0.881958	0.927802	0.80193	0.831033	0.539663	0.971693	0.948149	0.411523	0.664166	0.830448	0.685596
At4g32530	3.48838	3.3132	3.3646	3.12959	3.36227	3.36781	3.47891	3.45816	3.98554	3.83541	3.91545	3.85839	3.59083	3.92348	4.17664	4.01463	0.506109	0.673865	0.101135	0.557374	0.973871	0.930665	0.872143	0.98525	0.725377	0.547396	0.174835	0.882775	0.477477	0.487749
At4g32930	4.27853	4.05312	4.03796	4.5432	4.57278	4.21451	4.2798	4.03949	4.52132	4.40274	4.65018	4.73498	4.96203	4.69335	4.47197	4.61498	0.255076	0.25247	0.522655	0.367995	0.913986	0.883156	0.619996	0.956504	0.848508	0.621003	0.0382371	0.196812	0.981775	0.21098
At4g33050	7.06223	8.23432	7.23208	7.21069	7.21494	6.53256	7.01626	6.91288	6.07277	6.64199	6.03499	6.30006	5.79416	5.3332	5.47111	5.34898	1.79e-06	0.639697	0.884302	0.813944	0.0617308	0.991207	0.89355	0.00134869	0.757669	0.597671	0.272759	0.00560967	0.0111234	0.0181338
At4g33540	4.27507	4.03059	4.43537	4.23576	4.07931	4.11035	4.3867	4.30352	5.49308	4.87284	5.69526	5.24759	5.50616	5.44587	5.1583	5.44865	0.394615	0.7592	0.751196	0.438066	0.89831	0.683917	0.765357	0.110639	0.740945	0.329785	0.974285	0.864451	0.378588	0.705138
At4g34200	4.13324	3.20398	3.82977	3.38319	3.84896	3.85114	4.38006	4.15266	6.0249	4.80894	6.1402	5.21636	5.28671	5.84207	6.10521	5.97714	0.0100056	0.471667	0.0270032	0.433975	0.747203	0.533163	0.843762	0.00426058	0.940636	0.0200407	0.0596727	0.934894	0.841629	0.798007
At4g34230	9.43327	8.10661	8.38707	9.45402	8.99251	9.38619	8.63022	9.49779	7.65155	7.44454	8.2428	7.81468	7.90749	8.19161	7.3872	7.8825	0.000647939	0.00725602	0.914506	0.253253	0.939562	0.0711865	0.79172	0.92551	0.235935	0.894918	0.625164	0.11459	0.690187	0.359156
At4g34700	4.51351	4.80292	4.94318	4.78194	4.66053	4.66499	4.68275	4.48995	4.8489	4.64763	4.70299	4.74793	4.85488	4.71877	4.94731	4.54779	0.328876	0.0795379	0.528762	0.826676	0.309972	0.396308	0.826108	0.866684	0.425914	0.524956	0.978848	0.994008	0.640444	0.747516
At4g35180	5.17341	6.4548	5.74893	6.00171	5.97527	4.00635	4.82496	3.88814	5.30271	5.6799	5.19174	5.61054	5.39755	4.56877	5.18475	2.6841	3.65e-05	0.0721378	0.0119611	0.0123779	0.000289754	0.387141	6.87e-05	0.0895677	0.663654	0.525803	0.826676	0.0414707	0.870023	1.12e-10
At4g35260	5.28103	5.39218	5.31601	5.45017	5.07017	4.98435	5.13075	5.1134	5.15808	5.2659	4.97855	5.14069	4.98196	4.91415	5.08377	4.85434	0.808373	0.988901	0.786895	0.140498	0.352136	0.693406	0.807345	0.207646	0.219636	0.722539	0.429492	0.626263	0.90849	0.667981
At4g35770	3.3118	2.79809	3.26375	3.63985	3.25743	3.24813	2.84688	3.36112	2.81918	2.87406	3.35203	2.91471	3.1769	2.91317	2.10093	3.13023	0.10065	0.885132	0.576975	0.80153	0.948885	0.25247	0.757409	0.660396	0.184385	0.974285	0.329699	0.603379	0.0397241	0.141739
At4g36040	2.89923	2.44503	2.59892	3.16503	3.26912	2.83159	2.98736	2.73449	2.5651	2.54769	2.79474	2.6452	2.78806	2.49868	2.38063	2.31221	0.0194559	0.144727	0.520085	0.198544	0.924691	0.622249	0.848419	0.67415	0.535863	0.989302	0.352136	0.86032	0.602315	0.872749
At4g36220	4.955	3.99272	4.55169	4.1751	4.48523	4.71119	5.02504	4.74838	4.12638	3.90462	4.38245	4.25525	3.85869	4.09517	4.21479	3.95819	0.0234492	0.409503	0.0533636	0.273781	0.840624	0.867713	0.884652	0.914038	0.773236	0.947647	0.665501	0.897142	0.859362	0.973958
At4g36670	9.04306	7.55817	8.45301	7.12655	8.67108	8.86004	8.46185	9.04357	6.40168	5.08566	6.06242	5.51759	5.78298	6.42089	6.20146	6.35214	0.0108633	0.378588	0.000798418	0.564085	0.942483	0.471417	0.924691	0.0571141	0.610692	0.132889	0.385514	0.884302	0.870097	0.882913
At4g36690	5.36938	5.47377	5.47765	5.3579	5.09487	5.11447	5.4825	5.61021	4.97677	4.91349	4.65666	4.57392	4.77065	4.76585	4.86178	5.01382	0.867713	0.822736	0.744948	0.143449	0.600817	0.56353	0.151619	0.824136	0.0974695	0.0337409	0.456302	0.808045	0.829006	0.363728
At4g36900	4.92575	4.38554	5.37248	5.64489	5.09124	5.5179	4.9091	5.08699	3.71803	3.0065	4.38638	4.11304	4.06197	4.07222	3.92599	4.33027	0.0681678	0.222042	0.0483783	0.851475	0.0259619	0.953836	0.498086	0.0757155	0.0573839	0.376708	0.325849	0.144871	0.525243	0.00874537
At4g36990	6.65557	6.70651	6.43664	7.16577	6.77493	6.02174	6.38529	6.37223	5.86971	6.36851	6.08176	6.44972	6.15795	5.22417	5.53698	5.24558	0.989901	0.488884	0.189844	0.925866	0.0792635	0.554068	0.638438	0.0297061	0.72267	0.0959475	0.391927	0.0879021	0.393258	0.177127
At4g37000	4.75041	4.36065	4.47891	5.36773	4.57174	4.93236	4.91288	4.84653	4.62998	4.04849	4.5669	4.83999	4.63669	5.09269	4.96828	5.04843	0.126863	0.328203	0.0582971	0.438915	0.360952	0.52835	0.571068	0.119003	0.747823	0.726108	0.981775	0.0297061	0.198351	0.0224436
At4g37310	3.08754	3.12307	3.1737	3.2719	3.30099	3.32068	3.0232	3.28061	3.65614	3.31671	3.71106	3.94596	3.50622	3.77121	3.36726	3.7982	0.983283	0.867094	0.769814	0.594023	0.117825	0.973958	0.188504	0.41481	0.98215	0.365692	0.585517	0.295717	0.276256	0.113867
At4g37370	2.93857	4.58819	3.87355	4.06318	3.44864	2.60604	2.46824	2.48819	2.78857	3.65451	2.97946	3.63166	3.29787	2.17281	2.50583	1.95793	0.000888053	0.0711163	0.0356232	0.455371	0.746797	0.480734	0.573626	0.0407355	0.872031	0.134438	0.359707	0.39189	0.727091	0.237383
At4g37430	3.59312	3.92892	3.98979	3.56217	3.7363	3.49707	3.50927	3.55078	3.48513	3.60897	4.1798	3.49237	3.91568	3.43256	3.26664	3.35683	0.319638	0.18841	0.736404	0.864275	0.989302	0.944436	0.893756	0.377385	0.0134736	0.872031	0.103816	0.85801	0.588854	0.869143
At4g37450	4.07837	4.12067	5.00568	3.81488	4.02226	4.51265	4.83914	4.04917	3.09988	3.50192	3.72685	3.03313	3.41639	3.03057	3.60081	3.03371	0.999335	0.0751359	0.565063	0.872031	0.335243	0.111574	0.936622	0.329785	0.310279	0.859087	0.616566	0.949097	0.332327	0.869143
At4g37470	4.47437	4.05365	4.07293	4.63002	4.48031	4.47605	4.48703	4.41094	4.22322	4.20337	4.21411	4.46231	4.33229	4.42777	4.21337	4.41046	0.0189868	0.0305594	0.846387	0.831034	0.70771	0.839727	0.914731	0.652032	0.812388	0.502488	0.674145	0.108891	0.933278	0.0577169
At4g37800	3.71602	3.48061	3.83838	4.15218	3.953	4.0812	3.79412	3.87015	3.27731	2.97604	3.29706	3.63755	3.11208	3.85641	4.16688	3.73908	0.593835	0.891617	0.491203	0.788897	0.306515	0.84004	0.638438	0.795555	0.953836	0.582227	0.797123	0.0917	0.0212868	0.119003
At4g37830	7.26191	7.38668	7.32159	7.51816	7.43366	7.34652	7.15484	7.1937	7.56609	7.71193	7.94895	7.93064	8.06364	7.80722	7.86609	7.75693	0.82518	0.944979	0.594063	0.777275	0.521767	0.885086	0.942014	0.272926	0.212727	0.266055	0.0332161	0.137391	0.180631	0.113314
At4g37990	4.75589	3.81561	4.37102	3.19605	3.83797	4.76414	4.77423	4.78319	5.3387	3.15948	5.793	4.4673	4.37851	5.30067	5.90747	5.38903	0.228512	0.688627	0.0266318	0.226015	0.933098	0.961334	0.92246	0.00565881	0.709857	0.251104	0.245844	0.949007	0.51038	0.830602
At4g38060	3.20429	3.27421	3.36983	3.12495	3.62669	3.36365	2.85102	3.0524	3.44207	3.18822	3.70939	3.60022	3.37791	3.70037	3.52885	3.89094	0.948149	0.64015	0.52016	0.123178	0.277979	0.199053	0.884388	0.711916	0.430789	0.801054	0.868415	0.0865018	0.671399	0.00255295
At4g38250	4.59048	4.38262	3.81086	3.72751	4.71159	4.54308	4.70158	4.27688	4.99545	4.58652	4.49739	4.38059	3.68766	4.76002	5.29711	4.71298	0.784567	0.221188	0.13289	0.966108	0.961724	0.869461	0.820326	0.765357	0.437047	0.315985	0.0321329	0.915772	0.683588	0.937902
At4g38540	3.7555	3.07454	3.96355	3.62875	3.78686	3.34333	3.71361	3.85349	4.34122	3.30868	4.5719	3.93904	4.33908	4.1292	4.30748	4.45648	0.019168	0.676164	0.578627	0.944149	0.396638	0.988189	0.632184	0.00370635	0.700242	0.147585	0.995057	0.867094	0.992066	0.388844
At4g38920	5.7341	5.66452	5.86728	6.04533	5.97234	6.15232	5.84474	5.72411	6.11768	5.9621	6.21813	5.91375	6.45023	6.26146	6.20883	6.21283	0.757669	0.786032	0.4754	0.608356	0.0382199	0.624051	0.817238	0.976432	0.934463	0.32753	0.213746	0.343217	0.710204	0.297533
At4g39030	4.10019	5.50675	4.87084	5.41921	4.7224	3.06568	3.72686	3.55958	4.67005	5.02598	4.92171	6.02575	4.84836	3.81772	4.45314	4.05265	2.91e-05	0.0201474	0.000136895	0.096692	0.00323554	0.388216	0.204463	0.142364	0.667076	7.32e-05	0.676022	0.0231314	0.690238	0.231656
At4g39080	2.3821	2.4611	2.54749	2.73704	2.55454	2.59062	2.47108	2.3925	2.54101	2.46042	2.53619	2.66594	2.61709	2.51027	2.5306	2.44548	0.93087	0.665314	0.318686	0.76837	0.213048	0.651801	0.742182	0.871812	0.852524	0.89427	0.819058	0.781985	0.944979	0.764763
At4g39330	7.1409	7.37371	7.33163	7.68741	6.56538	7.47324	7.69511	7.49818	3.95058	3.8632	3.8032	4.02993	3.93075	4.30275	4.73482	4.59699	0.733688	0.784567	0.298801	0.10812	0.324158	0.138131	0.293439	0.939523	0.69379	0.994263	0.984553	0.263812	0.0340567	0.0295167
At4g39640	4.41181	4.58694	4.24384	4.41653	4.51157	4.46293	4.57002	4.37593	3.69779	3.77084	3.60376	3.51379	3.59193	3.39209	3.98755	3.29297	0.729306	0.554795	0.829021	0.955644	0.671752	0.528762	0.885086	0.517518	0.662659	0.409526	0.806236	0.604523	0.263651	0.532732
At4g39670	5.56191	6.23536	5.81417	5.98591	6.14546	4.84901	4.8958	4.83936	4.91147	5.44245	5.57412	5.46994	4.80088	4.0175	4.76997	4.10491	0.0956306	0.651801	0.453224	0.195843	0.108788	0.105374	0.0997678	0.0739635	0.11563	0.226551	0.859362	0.0369135	0.862329	0.109004
At4g39830	4.12815	4.73519	4.31807	3.87122	4.19116	3.86431	4.51565	4.09492	3.68506	4.37669	3.74007	3.96125	3.76134	3.20389	3.38578	3.11695	0.00687505	0.546524	0.109014	0.982742	0.54325	0.0389405	0.841484	8.59e-05	0.982597	0.418949	0.79921	0.106536	0.266055	0.0891991
At4g39950	4.47014	4.88486	5.24342	4.78512	4.84609	4.30438	5.00187	4.41174	5.76891	6.06015	6.10812	6.41184	5.79369	5.79193	5.9381	6.10025	0.420212	0.0605179	0.67932	0.530867	0.926513	0.159681	0.955644	0.328281	0.579051	0.17334	0.967184	0.8001	0.700242	0.21088
At4g40030	7.73316	7.63677	7.70536	7.86234	7.6434	7.88581	7.70754	7.67711	7.11661	7.20498	7.21317	7.30922	7.38671	7.31005	7.37046	7.27183	0.604122	0.863772	0.923292	0.535108	0.267608	0.948149	0.899496	0.33235	0.928752	0.678936	0.22632	0.144871	0.192319	0.102387
At5g01600	4.6267	3.47648	3.80601	4.64445	4.55694	4.99779	4.04732	4.36068	5.60652	3.93652	5.49641	4.6369	5.62729	5.90549	5.70226	6.10421	0.0468457	0.184385	0.944172	0.885132	0.52122	0.461538	0.861862	0.00928832	0.855588	0.0892542	0.981775	0.574361	0.891756	0.297598
At5g01820	4.74083	4.87128	4.66646	5.28172	4.82858	4.66842	4.28168	4.51068	3.74165	4.00541	4.04865	4.24848	4.25237	3.38428	3.45391	3.4717	0.868303	0.834845	0.19965	0.98017	0.959782	0.249898	0.789662	0.254382	0.546858	0.216754	0.124823	0.575055	0.537249	0.892145
At5g02120	5.94523	5.5064	5.63126	6.61361	6.17448	6.60372	5.71326	6.48331	5.13029	3.76263	4.75749	4.68444	5.11637	5.67293	5.7369	5.68354	0.342745	0.536651	0.239355	0.819348	0.0978275	0.789229	0.183643	0.00516005	0.404452	0.297533	0.992061	0.15675	0.176579	0.103863
At5g02490	6.33402	7.65422	6.88287	6.72059	6.36944	5.22704	6.19292	5.98856	5.58965	6.74256	5.55871	6.22929	5.65113	4.85762	4.90948	5.37724	0.000491139	0.194677	0.525803	0.95829	0.00597087	0.882775	0.609681	0.000415769	0.874414	0.14876	0.914506	0.116392	0.0935615	0.982786
At5g04340	5.62135	4.8312	5.34538	4.15877	5.8343	6.0305	5.40926	5.47656	4.11172	3.41773	4.18617	3.59078	3.5858	3.94503	4.22725	3.76798	0.0254556	0.507436	4e-05	0.806047	0.206938	0.773236	0.948149	0.166484	0.988189	0.12854	0.198544	0.955644	0.784892	0.798427
At5g04590	4.12598	3.27145	4.00461	3.76683	3.97876	4.04565	4.11422	4.30762	5.0355	3.66083	4.67649	4.3678	4.29944	5.08291	5.06764	5.16044	7.49e-05	0.604122	0.0460842	0.409526	0.957373	0.919391	0.258139	4e-07	0.0664495	0.000859795	0.00102445	0.535108	0.84004	0.184337
At5g05010	5.08429	5.08243	5.1514	4.99588	5.09011	5.15465	5.05973	5.09704	5.20292	5.23293	5.12976	5.05991	5.05203	5.01948	5.24641	5.10272	0.867043	0.89355	0.334901	0.796323	0.368177	0.929036	0.604122	0.377722	0.505646	0.234155	0.47279	0.829021	0.727369	0.669424
At5g06320	8.31962	9.67102	9.33121	9.27587	9.41098	8.29048	8.09443	8.2038	9.197	9.84823	9.56004	9.74789	9.30282	8.61566	8.66397	8.30193	6.31e-06	0.000382397	0.00174754	0.000233573	0.870097	0.638438	0.976504	0.00397964	0.348184	0.0983247	0.792645	0.117927	0.0865509	0.0113342
At5g06860	5.43107	6.02733	6.13919	5.36048	5.49617	5.07875	4.96402	5.24113	4.37858	4.66567	4.80029	4.62608	4.61397	4.13556	4.33994	4.06531	0.103816	0.0396233	0.723469	0.991909	0.543728	0.249231	0.864451	0.232658	0.336312	0.705171	0.560565	0.819581	0.999335	0.819581
At5g06870	4.25885	2.92222	4.385	4.68456	4.0593	4.47706	3.92472	4.39973	4.47441	3.06303	4.63554	4.71472	4.52407	4.83853	4.64777	4.91025	1e-06	0.812799	0.255785	0.376205	0.273259	0.348802	0.447422	4.19e-06	0.809523	0.637017	0.899006	0.0694024	0.516611	0.015445
At5g07440	3.22853	3.05566	3.15576	3.04978	3.16299	2.90244	3.45063	3.06808	3.48652	3.69594	3.58734	3.50017	3.24347	3.18286	3.49262	3.15882	0.561938	0.822899	0.437086	0.749213	0.546858	0.437498	0.900672	0.288277	0.944979	0.900956	0.516611	0.658788	0.93085	0.765535
At5g07690	3.23511	2.86715	3.43061	3.72803	3.01499	3.44155	3.18423	3.20473	2.74748	2.25183	2.68478	2.7763	2.54719	3.00634	3.01353	3.24088	0.0858896	0.575964	0.095752	0.253659	0.220846	0.999812	0.852267	0.147044	0.69379	0.905539	0.492342	0.108876	0.2281	0.00247743
At5g08240	4.11215	5.15091	4.43259	4.53815	4.59954	3.95599	4.02914	3.71755	4.04391	4.46771	4.32263	4.726	4.46408	3.72487	3.62314	3.54093	4.86e-05	0.281175	0.206796	0.0964511	0.89427	0.941877	0.272286	0.0189517	0.461865	0.0110746	0.0886999	0.524236	0.133681	0.252696
At5g10450	1.68502	1.62861	1.45001	1.58257	1.67524	1.74332	1.64162	1.62186	1.82795	1.70299	1.65334	1.71953	1.66851	1.4468	1.98873	1.68663	0.67797	0.156304	0.325283	0.750753	0.443033	0.982415	0.900956	0.962204	0.212706	0.367995	0.471002	0.179689	0.315357	0.839666
At5g12020	2.05406	3.0355	2.43642	2.35947	2.19788	1.97598	2.21629	2.12093	2.08187	2.13708	2.50262	2.4761	2.29353	2.0865	2.1703	2.21463	0.000897239	0.265319	0.558639	0.877076	0.962896	0.554277	0.670197	0.595325	0.258122	0.325283	0.545058	0.751757	0.761545	0.305805
At5g12030	3.43945	4.92534	4.02471	3.84735	3.37237	2.88866	3.85362	3.13563	2.84562	3.39141	3.08563	3.02097	3.1794	2.76101	2.78098	2.74435	1.03e-06	0.0469385	0.318098	0.725342	0.121104	0.105559	0.558613	0.01197	0.629426	0.812388	0.2682	0.93085	0.961914	0.823532
At5g12250	6.31839	6.02052	6.29271	6.57669	5.60086	6.64739	6.88536	6.5815	5.48392	5.05076	5.47784	5.13823	5.11966	5.83309	5.70674	5.8851	0.436796	0.931855	0.763589	0.032687	0.296291	0.106644	0.402073	0.524022	0.909936	0.314527	0.408736	0.238123	0.57763	0.119003
At5g13320	3.24461	5.45321	3.86717	3.87685	3.73543	2.73889	3.02583	2.55291	3.97354	5.04859	4.165	4.71583	3.98338	3.19745	3.40781	3.26003	2.76e-08	0.0936192	0.13483	0.269514	0.294252	0.732143	0.0937727	0.000342115	0.808205	0.0548482	0.981775	0.0631939	0.145609	0.156282
At5g13490	6.57195	6.58816	6.54321	6.24666	6.39668	6.41638	7.00895	6.41899	6.13821	6.44858	6.55217	6.26863	6.48064	5.97768	6.40041	5.89825	0.957973	0.89831	0.14993	0.45606	0.909128	0.0865509	0.907284	0.11563	0.249231	0.901945	0.25247	0.948149	0.335397	0.93085
At5g13930	3.04387	3.2004	3.13252	3.55951	3.33529	3.2338	3.15247	3.218	2.73038	2.58645	2.5632	2.93645	2.83759	2.90386	3.61252	3.17592	0.766647	0.891091	0.114256	0.480963	0.313503	0.640567	0.351576	0.994461	0.45362	0.716425	0.767315	0.296291	0.000294969	0.0111234
At5g14060	3.90375	3.99916	3.88749	4.29721	4.04358	4.16142	3.87733	3.96234	3.71807	3.66962	3.71559	3.89708	3.85485	3.81269	3.53812	3.75863	0.85021	0.868415	0.0917	0.794623	0.0365247	0.937218	0.440574	0.699568	0.801054	0.650559	0.500844	0.238873	0.507436	0.200475
At5g15350	5.43495	5.17963	5.69426	5.55845	5.46566	5.86233	5.16822	5.65829	4.94634	4.61056	5.3698	4.74768	4.94809	5.52897	5.83147	5.34012	0.479259	0.613448	0.964168	0.949097	0.148681	0.640503	0.435175	0.683917	0.37018	0.52835	0.991207	0.0424747	0.0069857	0.0997678
At5g15410	4.52993	3.39789	3.91048	3.75499	4.11417	4.5276	4.43948	4.54982	3.99426	2.88131	3.68095	3.23791	3.44547	4.30001	4.24003	4.4726	4.68e-07	0.00235221	6.73e-05	0.0236711	0.749213	0.913651	0.690699	1.27e-05	0.0917	0.000126352	0.0110746	0.0478121	0.228159	0.00156258
At5g15610	3.35704	3.36113	3.38293	3.31024	3.04874	3.23763	3.41444	3.50936	3.5511	3.54959	3.51601	3.49933	3.09515	3.63818	3.62173	3.60438	0.891756	0.990733	0.513361	0.0293403	0.960333	0.641051	0.179662	0.52016	0.680034	0.569149	0.00889009	0.266907	0.634178	0.181595
At5g16080	3.37026	3.11402	2.98536	3.18313	3.38646	3.15289	3.76678	3.06199	3.22285	3.10605	2.94109	3.01088	3.37828	2.92335	2.83973	2.87311	0.254351	0.0917	0.291456	0.888411	0.740206	0.0664495	0.470101	0.957373	0.177572	0.280037	0.602727	0.569313	0.180111	0.62905
At5g17450	3.74565	3.01654	4.21227	3.70184	3.78172	3.91013	3.62928	3.67456	3.72426	3.32096	4.06556	3.73429	4.0182	3.84421	3.72732	3.66831	0.0104238	0.184385	0.757669	0.949519	0.470101	0.897416	0.961323	0.479385	0.447422	0.898632	0.404452	0.513361	0.93833	0.750418
At5g19110	3.31625	3.11627	3.38952	3.43346	3.2969	3.29842	3.68925	3.29536	3.13252	2.75601	2.85644	2.7415	2.96551	2.92233	3.06721	2.52732	0.489361	0.932499	0.966402	0.840624	0.853284	0.169487	0.866882	0.507436	0.292629	0.12208	0.684738	0.858736	0.962204	0.189364
At5g19890	2.29922	2.47067	2.60433	2.52857	2.62396	2.50584	2.27955	2.40913	2.20611	2.41978	2.69617	2.49138	2.55671	2.4595	2.16444	2.54205	0.691368	0.289838	0.670817	0.338908	0.222042	0.941403	0.453224	0.149335	0.0741228	0.448655	0.146867	0.115524	0.995576	0.0209268
At5g20030	1.71463	1.7304	1.84179	1.73823	1.87237	1.73643	1.62193	1.86933	1.80763	1.95664	2.09245	2.06662	2.08644	2.13192	1.79427	2.07044	0.92505	0.676164	0.783499	0.721628	0.561807	0.881958	0.16053	0.0993217	0.234514	0.341453	0.107301	0.00708407	0.930895	0.00605906
At5g20230	9.89163	10.0557	9.56205	10.0979	10.3201	9.80983	10.5681	10.0583	9.89305	10.1222	10.1789	10.3453	10.0779	9.63846	9.2337	9.37637	0.870097	0.525803	0.881958	0.530069	0.981775	0.126864	0.668369	0.511543	0.733834	0.500416	0.782775	0.862165	0.210016	0.584202
At5g21105	4.3817	3.84842	4.12983	4.09262	4.22102	4.38493	4.65453	4.29491	4.14582	3.66439	4.14645	4.20533	4.11598	4.30601	4.28838	4.28322	1.2e-05	0.0275284	0.00237538	0.0773291	0.500416	0.0104804	0.957973	0.0069857	0.730144	0.949519	0.909686	0.0241637	0.187362	0.0079791
At5g22300	3.32543	3.25509	3.47472	3.47959	3.44839	3.33333	3.10593	3.3928	3.33712	3.06796	3.27691	2.85717	3.43501	3.12793	3.16385	3.0869	0.721087	0.703787	0.869733	0.891127	0.729564	0.5502	0.555774	0.676164	0.690699	0.0124124	0.751773	0.812388	0.660628	0.887661
At5g22570	2.72061	4.05845	3.16471	5.01849	3.76197	1.47153	1.70071	1.41128	4.46181	4.24304	4.27632	5.88368	4.97584	3.10108	4.0994	1.31869	0.000619467	0.343407	1.5e-07	0.0102975	0.00237538	0.0103502	0.00135998	0.901791	0.619996	0.000380588	0.21098	0.00107827	0.489991	4.02e-10
At5g23340	3.62352	3.31103	3.56924	3.4879	3.38368	3.46858	3.55741	3.48452	3.36442	3.13096	3.2315	3.13317	3.21087	3.11481	3.24282	3.07078	0.0814767	0.777275	0.303273	0.13483	0.871644	0.967631	0.903035	0.747689	0.397013	0.144188	0.554068	0.643613	0.784567	0.736125
At5g24150	4.27459	3.85159	4.42702	4.30615	3.90062	4.46016	4.23009	4.5865	3.56962	2.84427	3.47983	3.12207	3.24578	3.85695	4.09943	4.07269	0.0923307	0.755354	0.888308	0.110129	0.347615	0.990733	0.147036	0.029508	0.676164	0.0559133	0.289037	0.143549	0.0344467	0.00817715
At5g24160	5.24622	4.1787	4.9285	4.874	5.0086	5.33688	5.35857	5.39005	4.32835	3.60034	4.15136	4.0834	4.25905	4.63414	4.40981	4.83025	1.16e-07	0.0754943	0.01311	0.119003	0.380838	0.480941	0.245735	0.00177893	0.251798	0.106373	0.830405	0.0221946	0.631357	0.000223162
At5g24780	3.24338	1.5004	1.33183	3.12552	2.63461	3.43342	4.10359	2.68989	4.17124	2.67935	4.31568	5.74226	4.17193	5.47037	4.81955	4.96204	0.00102445	0.000379765	0.801054	0.263812	0.703783	0.111574	0.503829	0.0130876	0.934567	0.0058903	0.994879	0.00873796	0.258139	0.0817905
At5g25610	7.41334	7.40622	6.98469	6.17791	6.8869	7.33648	7.74609	7.65164	5.83865	5.28283	5.09167	5.10025	4.26146	5.98951	6.8765	6.32211	0.975646	0.69379	0.132177	0.578129	0.986823	0.755354	0.792554	0.729735	0.414602	0.412559	0.0679555	0.830818	0.244618	0.513361
At5g25910	2.75322	2.89239	2.91853	2.86735	2.98395	2.75883	2.84018	2.80932	2.68076	2.40272	2.46977	2.47336	2.56498	2.41908	2.57552	2.2829	0.786368	0.669208	0.963402	0.595325	0.747482	0.661715	0.604924	0.663113	0.289997	0.273781	0.744082	0.671516	0.86032	0.477432
At5g26210	2.91869	2.80969	2.85639	2.84712	3.00125	2.99412	2.87678	2.85154	2.84984	2.73094	2.85288	2.78002	2.93434	2.90435	3.06045	2.71034	0.52016	0.737462	0.473885	0.976576	0.431785	0.981775	0.922841	0.950373	0.84004	0.547396	0.745748	0.422685	0.231655	0.849106
At5g26920	5.92127	7.52167	6.45482	6.48602	6.70768	5.40122	3.30265	5.53025	5.70509	6.96967	5.8331	6.5213	6.12274	5.07924	3.28738	5.00067	1.59e-06	0.113973	0.146023	0.0188829	0.210016	7.71e-11	0.422464	9.1e-06	0.898753	0.0143768	0.201719	0.118222	3.54e-10	0.111335
At5g27380	5.31871	4.64308	5.06406	5.5944	5.05871	5.11718	5.47816	5.61794	5.28838	4.08516	5.1681	4.86537	4.88956	5.28744	5.4167	5.67397	0.0200191	0.444468	0.669424	0.352136	0.840624	0.602727	0.244618	0.000565854	0.663328	0.126631	0.252043	0.790157	0.698593	0.0670594
At5g28040	3.72002	3.84974	3.75614	3.77633	3.75735	3.87495	3.77599	3.7747	3.76857	3.68523	3.63751	3.80958	3.6887	3.59918	3.54068	3.51527	0.637937	0.981775	0.864275	0.87953	0.0664495	0.534567	0.32445	0.783031	0.188644	0.883156	0.697027	0.846796	0.206415	0.789662
At5g28540	7.86529	8.76952	8.6488	7.74917	7.5786	7.66473	8.18525	8.30767	7.89086	9.06327	7.70028	8.48266	7.98476	7.55871	7.51589	7.52084	0.048796	0.0911864	0.733936	0.500416	0.891756	0.480101	0.255076	0.00208565	0.664597	0.281622	0.889923	0.744082	0.534444	0.792645
At5g35590	5.65518	5.87767	5.64	6.55501	6.00552	5.39214	5.86904	5.53114	6.30118	6.32003	6.48381	6.33522	6.83108	6.03988	5.55649	6.32289	0.826676	0.962896	0.147072	0.704647	0.84845	0.723997	0.981775	0.849106	0.891756	0.968007	0.380539	0.874924	0.218093	0.783325
At5g38470	5.94385	5.71161	5.80314	6.04271	5.73299	5.72736	6.02304	5.96824	6.37808	6.48961	6.26556	6.40386	6.75298	6.13302	5.98095	6.33407	0.420212	0.663674	0.992875	0.406579	0.797381	0.75949	0.774827	0.471667	0.650159	0.922841	0.2286	0.78872	0.263531	0.703835
At5g39670	3.89162	6.12804	4.79309	5.75397	4.95419	3.33696	3.10764	3.3875	4.28371	5.86519	4.84663	5.60393	5.2686	3.30753	3.49546	3.47863	5.87e-06	0.0673036	0.000146034	0.033804	0.409936	0.133681	0.473565	0.000204067	0.348638	0.0067123	0.0338608	0.0758555	0.123978	0.233017
At5g41950	3.33963	3.51758	3.39527	3.21533	3.49216	3.41976	3.36046	3.33713	3.50988	3.67926	3.50276	3.44412	3.15957	3.25662	3.37001	3.44194	0.586985	0.941877	0.318631	0.781985	0.425034	0.808603	0.724769	0.124731	0.811628	0.567748	0.0838507	0.618978	0.711632	0.604776
At5g42650	9.37778	5.43594	5.26374	7.74336	9.13539	9.56321	9.15529	9.74653	9.49465	3.80888	6.23936	9.05665	8.53687	10.0269	9.54678	9.96128	3.21e-05	1.79e-05	0.0746444	0.830448	0.847471	0.913986	0.727906	1.05e-07	0.000385299	0.695122	0.385874	0.585961	0.958824	0.582313
At5g42790	4.92447	5.09358	5.01948	5.48267	4.89394	4.81824	4.99834	4.83096	5.26071	5.51561	5.63083	5.53225	5.72125	5.33925	5.28625	5.18127	0.69379	0.86032	0.0457023	0.763606	0.993594	0.695223	0.989847	0.0956	0.221604	0.480734	0.0445969	0.45612	0.86032	0.716425
At5g43320	5.14284	4.97628	4.99743	5.21215	5.00873	4.94499	5.11308	5.18428	4.82611	4.97177	4.79821	4.7724	5.07985	4.70636	4.76636	4.7824	0.438226	0.537928	0.953439	0.450751	0.783325	0.961334	0.641638	0.253659	0.792255	0.683033	0.314527	0.98621	0.962402	0.602727
At5g43940	6.32929	6.38727	6.22865	5.74645	6.15654	6.07287	6.40937	6.35667	7.09468	6.79257	6.7834	6.93119	6.37314	6.97449	7.23711	7.13922	0.9843	0.826676	0.0873722	0.629426	0.792645	0.826641	0.830755	0.780392	0.406579	0.641423	0.0681678	0.992066	0.744245	0.634473
At5g44070	7.17128	7.84511	7.20591	6.45271	6.74979	6.71178	7.28542	7.09887	5.1893	5.65615	4.90265	5.09349	4.68253	4.81034	5.06135	4.74159	0.206314	0.995576	0.0865856	0.348202	0.534968	0.815919	0.9765	0.226697	0.543248	0.808749	0.337751	0.692964	0.908443	0.69379
At5g44420	3.12106	2.7681	2.75562	2.92941	3.06448	3.41535	2.99267	2.92981	6.55497	1.8996	6.23352	2.79113	6.33853	7.18569	7.73983	7.64259	0.632431	0.633915	0.75504	0.901568	0.631657	0.946516	0.934567	1.95e-09	0.645442	4.92e-08	0.829121	0.275247	0.0541491	0.0414707
At5g46050	4.38109	3.97255	4.03686	3.98645	4.0114	4.30096	4.18256	4.05896	4.18312	3.95902	4.13115	4.45709	3.93438	3.99462	4.18681	3.85022	0.23127	0.342745	0.188644	0.245611	0.973795	0.775157	0.624138	0.884188	0.830235	0.672342	0.582227	0.916467	0.945596	0.797414
At5g47120	7.32383	7.94075	7.69637	7.86475	7.82665	7.35674	7.63381	7.04029	7.81593	8.87765	8.13418	8.84771	8.36185	7.24156	7.22441	7.21083	0.166582	0.46527	0.308085	0.327892	0.821859	0.434606	0.744082	0.00169005	0.616469	0.0124124	0.187369	0.307101	0.187215	0.360444
At5g47220	4.24441	3.06957	4.56279	3.18773	4.39792	4.02055	3.9566	4.20463	3.24953	1.87376	3.0061	2.25201	2.74726	2.76425	3.2333	2.67373	0.000277329	0.482587	0.000568736	0.883159	0.816568	0.582837	0.916596	0.000231683	0.447109	0.00129756	0.168877	0.354349	0.972139	0.32445
At5g47230	4.34297	5.06014	5.07067	4.50013	4.69695	4.53741	4.50947	4.40147	3.12461	3.4689	3.60583	3.28699	3.40274	3.14251	3.14553	3.01857	0.00933045	0.00698602	0.884714	0.346282	0.317152	0.500844	0.655804	0.0711875	0.128174	0.829752	0.343868	0.690187	0.889923	0.822899
At5g48485	1.9657	1.99173	2.11352	2.06094	2.06902	2.01541	1.95045	2.01209	1.84588	1.94451	2.22216	1.92263	2.04518	2.06043	1.84266	2.05275	0.962204	0.655804	0.998871	0.926	0.531864	0.913986	0.554068	0.269614	0.126631	0.99455	0.363043	0.090924	0.912401	0.0399787
At5g48570	4.02241	5.84758	4.71893	4.38849	4.34131	2.92224	4.85722	3.53731	2.27629	2.54192	2.42239	2.5994	2.47178	2.23128	1.95007	2.37364	2.73e-06	0.073031	0.550426	0.596865	0.00518907	0.0132724	0.352195	0.324158	0.891617	0.594063	0.688547	0.891756	0.524236	0.510189
At5g50200	7.88279	8.11254	7.99407	6.48232	8.22638	7.71521	7.69202	7.8301	6.3724	6.74037	6.21127	5.7615	5.60617	6.04455	6.34609	5.96241	0.856542	0.944827	0.0185241	0.777065	0.95734	0.89427	0.970314	0.521782	0.821236	0.348795	0.286719	0.841484	0.991506	0.830448
At5g52310	6.13227	6.20766	5.84132	5.12334	5.14732	5.63255	6.83636	6.65191	2.86155	3.95424	3.36314	3.21309	3.23441	3.28608	2.94379	3.44324	0.984553	0.808749	0.248816	0.272286	0.754532	0.47279	0.576289	0.187215	0.722539	0.839072	0.769657	0.630244	0.937902	0.454136
At5g52510	3.54152	3.52852	3.69284	3.60096	3.51838	3.5049	3.46523	3.29621	3.9022	3.86199	3.95721	3.97534	4.19724	3.76929	3.71449	3.76435	0.863699	0.661156	0.920996	0.749213	0.834231	0.945596	0.575055	0.729735	0.98215	0.998034	0.16794	0.988615	0.566058	0.855588
At5g52640	5.17431	6.53147	5.87366	5.17182	5.44026	4.77878	5.71525	4.99036	4.13359	4.40009	3.79297	4.10124	4.09801	3.72816	3.59745	3.60879	0.000382397	0.0817905	0.872143	0.711044	0.52996	0.130114	0.891756	0.337154	0.342857	0.859619	0.96636	0.554068	0.222367	0.469503
At5g52760	4.79585	7.04076	5.63289	6.41042	6.19667	3.87254	4.58145	3.741	5.57384	7.02354	5.67802	6.74432	5.94906	4.28466	4.85046	4.01642	7.57e-08	0.0280157	4.4e-05	0.000272412	0.0251853	0.76328	0.00844824	2.22e-05	0.953439	0.00247743	0.370173	0.00136379	0.0692742	0.000204067
At5g53000	2.97375	3.005	2.93405	3.08167	2.81883	2.83187	3.11831	2.99052	2.91886	2.95114	2.87712	2.82122	2.78911	2.78873	2.90235	2.75261	0.962204	0.718715	0.957973	0.110212	0.859909	0.184385	0.485688	0.25105	0.537266	0.253553	0.447422	0.991207	0.923292	0.891223
At5g54250	2.83321	2.55336	2.58402	3.03223	2.71681	2.91262	2.76769	2.85753	4.03664	3.13339	3.99748	3.95557	4.01946	4.20848	4.11184	4.3767	0.263812	0.351514	0.792645	0.573009	0.586667	0.976576	0.744658	0.0031104	0.797381	0.661632	0.981775	0.313457	0.76837	0.0413003
At5g54470	2.0691	2.21853	2.25513	2.3358	2.17684	2.30295	1.95998	2.10402	1.816	1.74016	1.80158	1.6984	1.85357	1.75269	1.62511	1.79561	0.622249	0.419549	0.358596	0.893756	0.0405084	0.817674	0.504633	0.794266	0.741552	0.294854	0.870537	0.798427	0.436633	0.342854
At5g54810	7.2149	6.11252	6.84484	7.07303	7.21404	7.15141	7.51352	7.20584	6.46978	5.46351	6.78221	6.37424	6.51018	6.47353	6.22678	6.56756	0.000423412	0.272748	0.572451	0.893972	0.948537	0.353239	0.865038	0.00754194	0.546591	0.714359	0.938102	0.793323	0.641606	0.454136
At5g57220	5.16163	5.95826	5.54378	5.00506	5.43489	5.17575	5.52447	5.27	2.40399	2.94891	2.98661	2.1257	2.4806	2.39	2.44393	2.52566	0.064269	0.465221	0.63574	0.722233	0.854665	0.368821	0.710561	0.095752	0.234375	0.464344	0.900956	0.86032	0.9033	0.519586
At5g57560	4.70111	4.78437	4.731	5.17479	4.38579	4.36709	5.94595	4.64883	3.03518	3.31998	3.93857	3.01988	2.9477	2.68233	4.74232	2.94381	0.962896	0.999812	0.497352	0.485428	0.719986	0.00382791	0.956381	0.430306	0.0715779	0.904943	0.915062	0.727494	0.000126124	0.888392
At5g58290	6.20721	6.53987	6.17169	5.56024	6.16821	5.95643	6.13307	6.27181	6.1422	6.41889	6.12485	6.11772	5.76234	6.12449	6.18518	6.19827	0.500416	0.910842	0.033804	0.84004	0.777605	0.973406	0.745753	0.281622	0.888411	0.86032	0.347615	0.841484	0.886237	0.565762
At5g58600	2.88289	2.53614	2.6905	3.30481	2.93298	2.85536	3.16736	2.794	2.70157	2.39977	2.57591	2.61747	2.56682	2.46832	2.55198	2.50881	0.233017	0.555008	0.334901	0.970952	0.877215	0.32445	0.98525	0.698948	0.632458	0.704597	0.773198	0.819058	0.809737	0.992875
At5g58670	4.55405	3.73825	4.21786	5.00708	4.22335	4.48945	4.83394	4.69985	4.60764	3.22389	4.78296	4.91788	4.64846	4.71997	4.55343	4.6158	0.000914255	0.197024	0.207805	0.146722	0.934742	0.253253	0.431376	5.36e-06	0.777065	0.454117	0.916596	0.445245	0.976576	0.530069
At5g58940	3.63811	4.16519	3.81984	3.5751	3.65663	3.53091	3.50263	3.65643	3.72897	4.08725	3.68696	3.90101	3.39626	3.36908	3.50791	3.28647	0.033968	0.607941	0.58997	0.888392	0.992061	0.808358	0.7138	0.0281804	0.749298	0.774379	0.181595	0.377867	0.52016	0.346092
At5g59720	2.12083	2.18258	2.08265	2.04218	2.33313	2.11152	2.19071	2.06987	2.15257	2.08434	2.26362	2.16605	2.18733	1.99408	1.89893	1.92411	0.968683	0.86032	0.573626	0.669204	0.798802	0.725941	0.902893	0.851067	0.905736	0.877076	0.923292	0.944149	0.461846	0.944316
At5g60390	8.12508	8.22961	8.01055	7.42864	8.18181	8.14644	8.43658	8.37384	9.00364	8.79188	8.70077	8.48162	8.54735	8.84949	8.80418	8.8291	0.922841	0.792757	0.0289945	0.982597	0.825742	0.390721	0.415415	0.905898	0.383715	0.113484	0.259694	0.96915	0.765357	0.974736
At5g60800	3.0911	6.52402	4.99612	5.82408	4.43934	1.85078	2.59903	2.06338	4.78885	6.34468	5.39935	6.305	5.61595	2.86171	4.25914	2.99236	1.14e-07	0.00105195	1.03e-05	0.0275373	0.0533498	0.543728	0.125617	0.00297369	0.426902	0.0118344	0.182309	0.00166721	0.489112	0.00514867
At5g60850	3.9702	3.26502	3.57958	4.66325	3.95945	4.22843	3.68577	3.82318	3.24501	3.05179	3.74983	3.53378	3.50173	3.73105	3.24526	3.56099	0.0493111	0.325849	0.128553	0.89427	0.416458	0.641018	0.944979	0.93833	0.296291	0.67742	0.586667	0.117756	0.955681	0.208658
At5g60890	2.45802	2.12332	2.21951	2.66517	2.32028	2.49925	2.51245	2.44276	2.7029	1.50263	2.95351	3.06538	2.55507	3.15032	2.95755	3.24589	0.244618	0.447465	0.802931	0.579051	0.733661	0.81812	0.859909	0.000300688	0.632694	0.407387	0.738744	0.0557203	0.394615	0.0111234
At5g61790	5.96627	6.54865	6.13694	4.73826	5.31404	5.62062	6.36041	6.24845	5.62497	5.97843	4.95014	5.25869	4.21411	5.07625	5.38159	5.06301	0.503305	0.896985	0.0447633	0.328876	0.808373	0.597671	0.667981	0.546547	0.318784	0.602727	0.0316466	0.623561	0.842278	0.685596
At5g63400	4.04718	3.93602	4.15903	3.66715	4.19712	4.04381	4.2529	3.95993	4.19555	4.21057	4.33807	4.18916	4.17003	4.17325	4.05718	4.07567	0.576483	0.806141	0.0288164	0.814438	0.753088	0.290416	0.976576	0.573492	0.812828	0.808352	0.961606	0.737462	0.755333	0.817238
At5g64000	3.37363	4.54888	3.74503	3.94186	3.80889	2.94113	3.22707	2.98136	3.43088	3.84081	3.04866	3.87208	3.75325	2.89843	2.74863	2.89155	0.000347737	0.349571	0.164241	0.31479	0.37244	0.851475	0.442694	0.0948332	0.196708	0.309218	0.375235	0.249891	0.0460671	0.348998
At5g64120	10.1387	9.91369	9.65414	9.18991	10.0675	9.92293	9.69822	9.96861	8.89596	9.20584	8.94169	8.57455	8.62968	8.90302	8.80913	8.50891	0.626326	0.266778	0.0115994	0.826606	0.868415	0.434066	0.922841	0.346302	0.98215	0.425914	0.64015	0.837883	0.950643	0.757532
At5g65360	4.79595	4.82088	4.91751	5.25031	4.90208	4.83187	5.074	4.81156	5.40548	5.70395	5.61445	5.30542	5.5345	4.9642	5.51753	5.23628	0.965429	0.790159	0.12771	0.930955	0.645442	0.175222	0.719391	0.0557361	0.625053	0.536991	0.660628	0.198544	0.604523	0.945596
At5g65730	5.41878	4.02017	4.72122	5.41049	4.92949	6.00027	5.31702	5.88125	2.92331	2.28605	2.87146	3.01393	2.7375	3.15041	3.90429	3.19342	5.1e-05	0.0399787	0.856295	0.128122	0.0559133	0.935322	0.127227	0.191598	0.831992	0.981775	0.717436	0.387524	0.00330452	0.224313
At5g66055	2.88424	2.71485	2.71585	2.55504	2.90925	2.86212	2.83942	2.79437	2.79689	2.48875	2.56025	2.57877	2.727	2.82827	2.81916	2.72493	0.254553	0.297028	0.0113629	0.865038	0.742182	0.98525	0.976576	0.399246	0.0865018	0.094553	0.804709	0.430744	0.81264	0.557374
At5g66510	4.96609	5.04435	5.02619	4.941	5.03993	5.01063	4.98302	5.10893	5.42646	5.71238	5.64983	5.40497	5.41837	5.64968	5.2566	5.58358	0.915062	0.929679	0.641018	0.994879	0.540006	0.82094	0.253659	0.0263287	0.500416	0.727091	0.994008	0.0763287	0.600817	0.0726818
At5g66760	5.25025	4.94856	5.15234	5.40533	4.82557	5.0777	5.3205	5.32454	5.55613	5.41235	5.68073	5.26548	5.44302	5.38095	5.56831	5.50937	0.313503	0.779169	0.902923	0.11459	0.889923	0.792645	0.674615	0.995576	0.902789	0.277152	0.818502	0.92836	0.921722	0.727091
At5g67310	2.64985	2.40293	2.67353	2.96939	2.55745	2.85476	2.61964	2.58495	2.94753	2.82623	3.43159	3.01671	3.22984	2.74995	2.67783	2.79272	0.47699	0.992061	0.604924	0.733688	0.443221	0.975283	0.956808	0.976504	0.256914	0.992875	0.481187	0.899006	0.595346	0.944974

## Sheet: treatment_comparisons
	Mean_Estimate_3h			Mean_Estimate_9h			p-value_3h	p-value_9h		q-value_3h	q-value_9h
gene	mock.03h	hrcC.03h		mock.09h	hrcC.09h		p.val.hrcC.03h	p.val.hrcC.09h		q.val.hrcC.03h	q.val.hrcC.09h
At1g02140	5.89603	5.80574		6.02495	5.88228		0.274311	0.0931915		0.399571	0.16866
At1g02450	3.17629	4.23279		4.145	4.43093		0.00594683	0.399908		0.0182186	0.522534
At1g03220	3.89582	4.68706		3.69757	4.3095		0.000764217	0.00535485		0.00340912	0.0168464
At1g03850	2.72368	2.81069		2.44466	2.58427		0.475245	0.258271		0.594489	0.383046
At1g03870	3.89886	3.26629		3.49597	2.36529		0.00906236	8.04e-05		0.0248067	0.000501989
At1g04410	7.81476	7.76793		7.94296	7.79595		0.72646	0.280741		0.812466	0.404296
At1g05010	6.36362	8.12749		6.53765	8.48629		1.18e-06	3.42e-07		1.68e-05	6.84e-06
At1g05340	3.4206	4.32904		2.90612	4.07876		0.00882392	0.00147123		0.0243404	0.00581363
At1g05570	3.3843	2.97209		4.16829	4.24449		0.0652508	0.718262		0.126228	0.806544
At1g05680	2.47088	2.35015		2.22659	2.34344		0.288243	0.303441		0.413145	0.429811
At1g08050	2.66834	3.80104		2.28859	3.4488		4.76e-08	3.47e-08		1.48e-06	1.34e-06
At1g08510	5.03939	4.86276		5.1056	5.01036		0.360188	0.618216		0.486211	0.728589
At1g08720	2.83508	2.73193		2.56864	2.6758		0.279473	0.261918		0.403885	0.387127
At1g08830	7.46357	7.82557		7.3621	8.06893		0.244485	0.0319121		0.365927	0.0698154
At1g08930	4.42545	6.06328		3.81266	4.67189		1.64e-06	0.00120631		2.13e-05	0.00488514
At1g09070	6.81485	7.7911		6.0175	6.7688		0.15437	0.266417		0.25402	0.391615
At1g09130	5.92756	5.94236		5.58416	5.38444		0.939526	0.314123		0.95409	0.439738
At1g09200	3.99913	4.08315		4.074	4.0234		0.691355	0.81071		0.7856	0.871781
At1g09350	7.19016	6.10477		2.2924	1.87541		0.00071639	0.124333		0.00323367	0.211922
At1g09500	2.64523	2.88212		2.76649	3.62204		0.41848	0.00888739		0.54114	0.0244564
At1g09970	7.88711	9.11691		6.55629	8.82855		7.68e-06	3.1e-09		7.25e-05	3.36e-07
At1g10070	2.31934	2.9773		2.55399	3.0544		0.0363704	0.100949		0.0772026	0.179013
At1g10170	2.865	2.93898		2.72357	2.97848		0.399383	0.00917458		0.522446	0.0250057
At1g10585	4.89777	6.09358		5.09654	6.43269		0.0115208	0.00578833		0.0302455	0.017914
At1g10940	3.48148	3.45744		3.3258	3.37149		0.762129	0.566839		0.836532	0.682837
At1g10950	5.60564	5.51755		5.90612	5.76114		0.304817	0.100775		0.429811	0.178981
At1g11050	2.60045	2.98967		2.41473	2.79533		0.00825124	0.00946223		0.0235199	0.0257283
At1g11260	4.62755	6.64487		5.27178	6.9042		0.00077489	0.00397711		0.00343842	0.0133584
At1g11310	4.45061	5.53369		5.6505	6.52937		0.00144619	0.00650258		0.00573454	0.0192382
At1g11580	4.36919	4.94287		4.4862	4.75344		0.0519194	0.340928		0.104756	0.468519
At1g11650	6.86919	6.88038		6.98907	6.66933		0.95173	0.0987819		0.963542	0.177094
At1g12110	6.4536	7.24443		6.69954	6.85044		0.00907985	0.576239		0.0248067	0.691971
At1g12240	4.14593	3.83457		4.98423	4.24046		0.0497005	0.00013074		0.101535	0.000761763
At1g12520	3.28554	3.28293		3.2731	3.36471		0.990273	0.669897		0.992252	0.769641
At1g13320	4.30329	4.2767		4.34424	4.3561		0.731208	0.878031		0.813511	0.914049
At1g14870	4.0905	6.76338		4.04743	6.79358		1.7e-08	1.18e-08		7.75e-07	6.15e-07
At1g14980	5.71625	6.66703		5.87313	6.07909		9.9e-05	0.273755		0.000594999	0.399571
At1g15210	2.6367	2.41958		2.29269	2.38154		0.145114	0.538821		0.241222	0.660939
At1g15380	2.2255	2.20163		2.25306	2.19498		0.813385	0.567518		0.872024	0.682935
At1g15670	3.91232	6.14338		4.6871	6.88434		3.55e-08	4.34e-08		1.34e-06	1.42e-06
At1g17020	2.90236	2.7935		2.64396	3.27402		0.541974	0.00256254		0.662671	0.0093496
At1g17420	2.71899	3.23483		2.65715	3.86265		0.15742	0.00337324		0.258295	0.0115683
At1g18350	2.44571	2.50933		2.29519	2.3713		0.549644	0.475279		0.670612	0.594489
At1g19150	6.91283	5.36852		6.45777	4.96182		0.000230949	0.000310597		0.00124408	0.00159059
At1g19250	2.73555	2.6549		2.48167	3.69963		0.758768	0.00027177		0.835596	0.00143024
At1g19670	7.69613	8.50265		7.76263	8.47747		0.378486	0.433762		0.505618	0.553471
At1g19850	2.24045	2.30321		2.46883	2.81233		0.734379	0.0779515		0.814234	0.144788
At1g20200	2.15652	2.44239		2.20528	2.67581		0.107101	0.0128946		0.187591	0.0335437
At1g20440	8.65177	7.57738		5.37532	4.73229		6.89e-05	0.00534724		0.000441972	0.0168464
At1g21100	2.27728	2.53934		2.03709	2.35727		0.0680038	0.0296592		0.130741	0.065641
At1g21240	2.3839	2.41841		2.5047	3.04036		0.834257	0.00480418		0.888827	0.0154982
At1g21250	3.09626	3.80768		3.83414	3.61576		0.115167	0.615167		0.199879	0.72749
At1g21610	2.89886	2.7796		2.84726	2.72572		0.203971	0.195916		0.315203	0.30604
At1g21750	4.90811	6.08311		5.21793	5.78619		0.0384606	0.28981		0.0807389	0.413704
At1g22360	2.65632	3.16234		2.74883	3.06878		0.00422026	0.050139		0.0138892	0.102248
At1g23040	3.68841	3.99074		3.66743	4.65539		0.0176692	2.99e-07		0.0435761	6.2e-06
At1g24100	4.3942	4.3936		4.8296	4.52669		0.997358	0.109378		0.997358	0.190993
At1g25490	3.74722	3.88518		3.81217	3.87463		0.0250763	0.277649		0.0564836	0.402891
At1g26380	1.95179	2.98343		1.98813	2.346		0.000116129	0.0936107		0.000690727	0.169151
At1g27100	3.81352	4.02698		3.79699	3.81962		0.0121267	0.766518		0.0317631	0.837257
At1g27130	3.44073	3.59472		3.41759	3.65803		0.364059	0.164487		0.490277	0.267967
At1g27730	3.43655	4.5698		2.91513	4.37689		0.00032298	2.52e-05		0.00163205	0.000199973
At1g28480	4.45598	5.58953		4.79683	6.83512		0.00235542	8.91e-06		0.00873743	8.27e-05
At1g29950	3.91907	3.68117		3.95752	3.62884		0.0350973	0.0059607		0.0750582	0.0182186
At1g30040	2.8187	2.7284		2.52811	2.96886		0.473201	0.00267273		0.593189	0.00959829
At1g30400	2.96079	2.62519		2.94252	2.76077		0.0386328	0.238555		0.0809517	0.358461
At1g30490	2.33804	2.25866		2.40466	2.26138		0.470184	0.201051		0.590055	0.312062
At1g32210	5.2459	5.32948		5.26163	5.34418		0.728392	0.73159		0.812466	0.813511
At1g33960	4.80322	4.58811		4.40974	5.70145		0.620536	0.00834254		0.729817	0.023608
At1g35230	4.27471	5.48521		4.32297	5.33171		0.00729495	0.0207268		0.0213065	0.049108
At1g35670	2.77864	3.0552		2.53707	2.78319		0.051172	0.0788178		0.103798	0.145883
At1g43160	3.30254	4.30652		3.01603	4.49284		0.00743347	0.00038427		0.0216006	0.00190799
At1g44350	3.93988	4.99376		3.58063	4.62611		1.29e-06	1.43e-06		1.8e-05	1.96e-05
At1g45145	2.99006	4.07329		3.16715	4.21488		0.00215408	0.00276143		0.00811867	0.00985486
At1g47830	4.25445	4.66975		4.12929	4.49159		0.00535433	0.0124774		0.0168464	0.0326069
At1g48930	2.70305	2.72801		2.49136	2.41438		0.857595	0.58188		0.900523	0.697279
At1g50500	2.46596	2.53119		2.52854	2.65474		0.469989	0.172081		0.590055	0.277565
At1g51660	3.39228	4.12345		3.52211	3.80805		0.00025446	0.0825524		0.00135791	0.151324
At1g51680	4.13428	6.19298		3.69063	4.5452		4.27e-10	2.98e-05		1.37e-07	0.000228297
At1g53840	4.98562	4.43364		5.00148	4.61505		0.00825872	0.0502607		0.0235199	0.102313
At1g54010	2.45605	3.48589		3.42062	5.22995		0.000556883	1.45e-06		0.00260639	1.96e-05
At1g55020	3.24167	3.08483		2.89177	2.91366		0.180439	0.847228		0.288198	0.896668
At1g56650	2.72681	2.7052		2.56611	2.63546		0.895717	0.67486		0.921539	0.771462
At1g59870	6.53115	7.72974		6.68424	8.08198		9.31e-05	1.85e-05		0.000565241	0.000150576
At1g61560	2.38557	3.835		2.29328	3.20357		2.14e-07	4.94e-05		4.89e-06	0.000333612
At1g61810	2.98094	3.23048		2.88531	3.12152		0.0132116	0.0178611		0.0342122	0.0437712
At1g62300	2.83721	5.0743		2.8915	4.62451		2.39e-07	5.37e-06		5.32e-06	5.33e-05
At1g62480	3.65807	3.7909		3.71377	3.61666		0.700559	0.778344		0.792118	0.845736
At1g62570	3.94678	4.03016		3.38749	3.62527		0.505159	0.0704986		0.628423	0.134182
At1g62660	3.23831	3.48709		3.43587	3.64019		0.628836	0.691013		0.734285	0.7856
At1g64280	2.16166	2.09662		2.06094	1.958		0.713874	0.56304		0.803196	0.680414
At1g64710	2.86971	2.75478		2.55556	2.67795		0.540862	0.51528		0.662671	0.63754
At1g64980	4.90108	5.01106		4.91404	4.14512		0.420679	3.58e-05		0.542229	0.000255175
At1g65500	4.73256	6.82215		4.4125	7.08643		2.83e-06	1.33e-07		3.3e-05	3.37e-06
At1g66340	2.42383	2.7769		2.34052	2.62711		0.00626869	0.0210123		0.0187404	0.0494763
At1g67350	5.32522	5.06575		5.17019	5.12562		0.0567804	0.727879		0.111799	0.812466
At1g67360	4.93376	4.55105		5.32765	5.67748		0.0249491	0.0378764		0.0564836	0.079806
At1g68620	3.10515	4.02711		2.8635	4.17412		0.000518586	1.55e-05		0.0024676	0.00012906
At1g68840	4.93509	7.42401		3.36822	4.88525		2.87e-09	1.78e-06		3.36e-07	2.2e-05
At1g69490	2.66244	3.50109		2.54983	3.07732		0.0632397	0.226319		0.123664	0.34415
At1g70290	3.88271	3.59167		2.69318	2.75921		0.088511	0.685274		0.161211	0.780242
At1g70410	6.26129	6.36374		5.87241	5.89128		0.742241	0.951605		0.821356	0.963542
At1g71030	7.20145	7.32251		3.29731	3.50365		0.601964	0.378159		0.715341	0.505618
At1g71880	5.64489	6.9793		6.56444	7.09437		0.00571227	0.220275		0.0177267	0.336302
At1g72610	10.8164	9.10992		10.149	8.21022		4.34e-06	9.4e-07		4.62e-05	1.45e-05
At1g72710	5.41396	5.23815		5.62447	5.3697		0.189254	0.0647989		0.298787	0.125851
At1g72930	7.03524	6.46518		7.55545	7.19297		0.0538221	0.203249		0.107082	0.314513
At1g74020	3.9813	4.87464		4.08958	5.35272		0.00895568	0.00070842		0.0245851	0.00321103
At1g74710	4.71118	5.51028		4.14795	5.74479		0.0106213	3.32e-05		0.0280777	0.000242494
At1g75040	6.23185	6.81837		6.30467	7.41804		0.552301	0.266521		0.671702	0.391615
At1g75950	7.85834	8.0038		7.0797	7.41609		0.403102	0.0651696		0.525505	0.126228
At1g76490	6.86484	6.45356		7.00477	6.79407		0.141302	0.438737		0.235756	0.559194
At1g76850	2.17856	2.19256		2.22005	2.14328		0.881487	0.418886		0.915143	0.54114
At1g76960	5.65685	4.8704		5.66396	5.15674		0.325971	0.522417		0.453421	0.644276
At1g77510	2.69083	3.47297		3.61691	4.35397		0.00417286	0.00621646		0.0137728	0.0187314
At1g77760	5.52115	5.29671		5.12319	4.6622		0.651583	0.358957		0.753145	0.485698
At1g78080	4.98938	5.25435		4.67733	5.00429		0.107083	0.0515654		0.187591	0.104411
At1g78670	4.46722	3.92398		4.49275	4.01918		0.0294276	0.0532384		0.0652551	0.106291
At1g78900	7.13038	7.05772		7.92062	7.72202		0.757996	0.404553		0.835551	0.525597
At1g79550	5.60334	5.87435		5.64549	5.90088		0.00485998	0.00717418		0.0155902	0.0210075
At1g80040	4.09312	4.25352		4.00658	4.24171		0.110146	0.0250436		0.19204	0.0564836
At1g80460	4.17216	5.55903		4.71328	5.88766		0.00327965	0.00980043		0.0113714	0.0263343
At1g80590	1.67726	1.85665		2.0436	2.18298		0.253153	0.370423		0.377417	0.497674
At1g80830	3.92699	4.15243		3.76553	3.90349		0.132094	0.345183		0.222822	0.47266
At1g80840	2.92404	4.61764		2.17887	3.37641		0.000776807	0.00957526		0.00343842	0.0259122
At2g01450	5.22443	6.67241		5.48548	6.545		0.00625779	0.0345591		0.0187404	0.0741851
At2g01970	2.64367	2.76521		2.80155	3.01426		0.444397	0.189424		0.564518	0.298787
At2g02100	5.42118	4.09786		5.91248	5.47459		0.00132006	0.212387		0.00528949	0.326882
At2g02930	4.86888	5.97454		5.1238	6.5052		0.0150837	0.00373931		0.0386225	0.0126715
At2g02990	6.03387	6.41571		7.12515	7.33293		0.306758	0.573309		0.431957	0.689178
At2g03470	2.90745	2.99617		2.86441	2.8495		0.332602	0.868645		0.459289	0.907587
At2g03680	5.91681	6.01338		5.8269	5.79581		0.566704	0.85294		0.682837	0.897749
At2g03760	4.04823	4.91104		3.37859	4.44771		0.000418812	5.23e-05		0.00206157	0.000347342
At2g04160	3.56633	3.7452		3.726	3.93635		0.346614	0.271092		0.474052	0.397416
At2g04400	5.21216	6.38438		5.48188	6.72271		6.73e-05	3.72e-05		0.000434524	0.00026402
At2g04700	6.65668	6.04738		6.75717	6.10073		0.000580269	0.000297188		0.00270476	0.00152878
At2g04890	3.03803	2.87503		2.70285	2.85204		0.27539	0.316543		0.400631	0.442463
At2g05910	2.35135	2.32666		2.2147	2.09065		0.856782	0.370899		0.900523	0.497728
At2g05940	3.86466	5.07178		3.78589	5.16929		9.94e-07	1.8e-07		1.49e-05	4.19e-06
At2g06050	6.58646	7.39622		5.90761	6.72066		0.0130076	0.012711		0.0337606	0.0331415
At2g06850	6.03558	5.48122		5.39917	3.71457		0.0782863	3.89e-05		0.145135	0.000271026
At2g13810	2.91466	3.23539		2.70236	3.09604		0.118616	0.0602701		0.204005	0.118059
At2g14290	2.25453	2.27359		2.0076	2.2427		0.886797	0.0943515		0.916491	0.17022
At2g14560	6.58001	6.30519		7.89616	6.90592		0.776139	0.313359		0.844144	0.439626
At2g14610	4.15228	3.83045		5.43582	7.81486		0.623649	0.00212407		0.73197	0.00803207
At2g14620	2.38295	2.98514		2.37061	2.91348		0.105616	0.141412		0.185846	0.235756
At2g15390	2.49669	4.52168		2.91356	4.43504		1.24e-08	5.11e-07		6.15e-07	9.27e-06
At2g15970	8.49501	6.58714		9.03941	7.40656		0.0059194	0.0151323		0.0182186	0.0386603
At2g16510	6.47495	6.39046		6.61599	6.65696		0.615828	0.807156		0.72749	0.868777
At2g17120	4.41349	4.8645		4.31646	4.75322		0.0209404	0.0246088		0.0494763	0.0558713
At2g17390	4.53131	4.61178		4.56035	4.41956		0.355344	0.115907		0.482828	0.200554
At2g17410	2.14143	2.02662		2.09328	2.05625		0.304626	0.736448		0.429811	0.815736
At2g17450	4.58724	4.39955		4.27669	4.21175		0.279749	0.703469		0.403885	0.793835
At2g17500	2.83391	3.13508		3.13373	3.57727		0.297977	0.133161		0.423773	0.224292
At2g18210	2.45873	2.71728		2.40557	2.69891		0.0553136	0.032409		0.109287	0.0704973
At2g18660	4.28891	4.48233		4.21456	4.27347		0.586389	0.867787		0.70179	0.907521
At2g18680	2.70293	3.65051		2.31481	3.11322		5.72e-06	3.82e-05		5.64e-05	0.00026941
At2g18690	3.75461	5.1725		3.61379	5.24872		9.57e-05	2.15e-05		0.00057844	0.000173259
At2g18960	6.69247	6.61918		7.65171	7.79573		0.621828	0.338028		0.730584	0.465654
At2g19190	4.02633	8.12297		3.71689	7.86079		1.06e-06	9.21e-07		1.53e-05	1.44e-05
At2g19310	6.23916	6.1942		6.58579	5.81657		0.849379	0.00479994		0.896668	0.0154982
At2g19790	5.19193	5.25989		5.15463	5.21753		0.619898	0.64597		0.729817	0.748172
At2g20790	3.99558	3.84042		4.11803	4.19455		0.0233089	0.232084		0.0535589	0.351047
At2g21660	9.15664	7.29115		9.27022	9.04869		0.0210698	0.763858		0.0495098	0.836532
At2g21900	1.96813	1.9528		1.9772	1.93295		0.858118	0.607192		0.900523	0.720803
At2g22330	4.88359	5.02704		4.4574	5.02302		0.720025	0.170345		0.806936	0.275543
At2g22500	5.44118	6.87216		5.08757	6.22625		0.000122197	0.000974241		0.000719322	0.00409038
At2g22690	2.9604	3.0946		2.85497	2.99279		0.27904	0.266792		0.403885	0.391615
At2g22860	6.37236	6.92765		6.25462	6.13376		0.0408897	0.633373		0.0852116	0.736571
At2g23090	7.87186	8.15729		7.26465	8.00399		0.384898	0.0349563		0.509555	0.0748969
At2g23150	2.5469	2.72041		2.46156	2.98359		0.224152	0.00169119		0.341764	0.00659159
At2g23450	3.55234	4.1599		3.44098	4.1461		7.06e-05	1.44e-05		0.000450712	0.000121177
At2g23460	3.19056	2.9919		3.14078	3.14508		0.175651	0.975827		0.281738	0.980981
At2g24200	3.62929	3.51445		3.53236	3.46107		0.625574	0.761376		0.733079	0.836532
At2g24210	3.16873	3.10843		2.83777	3.08119		0.744706	0.200444		0.823285	0.311863
At2g25110	5.46673	6.27657		5.40256	6.02153		0.0013099	0.00876698		0.00526727	0.0243352
At2g25450	8.11782	8.1775		9.57328	8.93635		0.833426	0.0373736		0.888827	0.0790382
At2g25670	3.79032	3.85578		3.8495	4.11193		0.521507	0.0188697		0.64385	0.0459471
At2g25900	4.86649	3.92247		3.00719	2.70323		2.52e-06	0.0323992		2.96e-05	0.0704973
At2g26190	2.78559	2.80262		2.68909	2.70968		0.910701	0.892172		0.932754	0.919549
At2g26690	5.54071	5.06837		5.05383	5.00479		0.0104984	0.765735		0.0278172	0.837257
At2g27860	8.063	8.00344		8.09839	8.15458		0.865849	0.873369		0.906324	0.911688
At2g28190	7.48808	6.72423		6.80279	6.60924		0.0769319	0.637286		0.143508	0.739614
At2g28210	2.59558	2.53469		2.39607	2.36935		0.59231	0.813524		0.706136	0.872024
At2g28305	3.68988	3.75724		3.13446	3.35044		0.427038	0.0194096		0.549187	0.0468962
At2g28400	4.28094	5.34611		4.00742	4.79812		0.00357264	0.0217214		0.012179	0.0506242
At2g28510	3.45256	3.30289		2.96105	3.11602		0.197011	0.182469		0.306939	0.290223
At2g28910	4.43342	4.60555		4.14076	4.39523		0.454551	0.274174		0.574223	0.399571
At2g29080	4.43364	4.42623		4.05816	4.17245		0.930636	0.191915		0.947224	0.301467
At2g29350	3.0207	3.54585		2.86504	3.8064		0.148805	0.0155494		0.246641	0.039416
At2g29420	4.50904	4.96724		4.35702	4.62188		0.00262184	0.0549393		0.00952068	0.108919
At2g29450	6.0943	6.73871		5.63364	6.58226		0.0088108	0.000487395		0.0243404	0.00233868
At2g29460	2.92479	3.87185		2.49476	5.25247		0.000918664	4.42e-09		0.00392927	3.36e-07
At2g29490	1.7658	1.91724		1.74511	2.04117		0.463559	0.162089		0.583022	0.265194
At2g29500	3.72311	4.12949		3.51396	3.76657		0.0384243	0.178738		0.0807389	0.285881
At2g29720	3.49676	3.89304		3.20712	3.72767		0.0537844	0.014918		0.107082	0.0382839
At2g29980	4.16057	3.18419		4.21567	3.17622		5.81e-07	2.64e-07		1.02e-05	5.59e-06
At2g30250	4.09682	5.55271		4.31371	5.11628		3.88e-05	0.00639234		0.000271026	0.0190105
At2g30490	6.79783	8.61426		4.90349	6.65166		4.8e-08	7.93e-08		1.48e-06	2.38e-06
At2g30550	3.75733	4.91575		4.25607	5.04714		0.00316637	0.0300575		0.0110244	0.0662658
At2g30770	3.0476	3.89499		3.04942	5.50298		0.0195235	1.69e-06		0.0470375	2.16e-05
At2g30930	5.17802	4.64291		5.02187	5.58362		0.214903	0.194096		0.329865	0.304057
At2g31380	4.15448	3.8819		2.23881	2.1329		0.224649	0.629777		0.342065	0.734632
At2g31400	4.70176	4.29807		4.62009	4.30202		0.0229093	0.0643505		0.0528534	0.125193
At2g31890	2.97913	2.64307		3.51074	2.74162		0.000453761	3.75e-08		0.00221451	1.34e-06
At2g32150	5.69644	5.94525		5.19179	5.37698		0.386519	0.516834		0.510885	0.638771
At2g32680	2.70736	3.08993		2.73611	3.18391		0.0406639	0.0192414		0.084896	0.0467398
At2g33150	5.99859	5.81717		6.3629	6.02026		0.484392	0.195726		0.605225	0.30604
At2g33220	4.6152	4.48599		4.80421	4.67576		0.213064	0.215614		0.327482	0.330204
At2g33380	6.42321	6.45038		6.30243	6.44587		0.956285	0.772632		0.966441	0.841933
At2g33830	5.77692	5.58488		6.80317	5.72028		0.66336	0.0243222		0.763667	0.0553312
At2g34250	5.31604	6.26309		5.76464	6.38752		0.00231323	0.0293398		0.00865236	0.0651868
At2g34810	4.68297	5.61864		5.51617	7.01675		0.0243225	0.00112346		0.0553312	0.00463174
At2g35000	1.66696	2.21215		1.75108	2.31561		2.61e-05	1.79e-05		0.000204439	0.000146845
At2g36530	6.40432	6.51175		6.21736	6.72663		0.525429	0.00759094		0.646204	0.0220022
At2g36690	2.84989	4.11047		2.60253	3.66412		4.37e-06	3e-05		4.62e-05	0.000228297
At2g36880	6.16396	7.54191		4.6996	5.7489		2.61e-08	8.65e-07		1.07e-06	1.39e-05
At2g36950	3.45698	4.45981		3.55755	4.80724		5.34e-06	3.71e-07		5.33e-05	7.22e-06
At2g37040	5.70605	7.87733		3.66322	5.8055		2.98e-09	3.58e-09		3.36e-07	3.36e-07
At2g37130	4.07613	4.61966		4.53482	4.99344		0.134059	0.2013		0.225472	0.312062
At2g37190	4.63391	4.62848		4.85557	5.05339		0.970436	0.19001		0.977048	0.299232
At2g37760	3.92018	4.37022		4.45277	4.64799		0.249486	0.610865		0.372923	0.72366
At2g37770	2.86774	2.96816		2.58622	2.86421		0.401731	0.0304724		0.524316	0.066922
At2g37970	4.46936	5.2417		4.43567	4.74024		0.000350582	0.0900591		0.00176372	0.16325
At2g38210	5.27981	5.29566		6.6468	4.9419		0.919658	1.35e-08		0.939958	6.41e-07
At2g38360	3.21538	3.40288		2.86645	3.39819		0.397564	0.0260188		0.520663	0.058491
At2g38470	3.06088	4.42326		2.73887	3.57894		7.26e-06	0.000902114		6.91e-05	0.00387298
At2g38530	9.28752	8.99267		8.76622	8.05626		0.56389	0.175779		0.680721	0.281738
At2g38540	9.89925	9.47975		9.6783	8.69484		0.206294	0.00736315		0.318363	0.0214508
At2g38870	6.9957	10.1375		6.74475	9.67655		0.00537322	0.00837932		0.0168577	0.023608
At2g39110	1.76366	1.71582		1.35308	1.93225		0.85873	0.0445628		0.900523	0.0920267
At2g39200	2.67008	6.74949		2.80942	6.29782		2.37e-06	1.44e-05		2.85e-05	0.000121177
At2g39710	5.61202	6.15383		5.50291	5.0192		0.0864643	0.122242		0.157988	0.209296
At2g39980	3.87784	3.95952		3.89745	4.04957		0.799165	0.636524		0.864171	0.739482
At2g40000	5.30683	6.83458		3.88322	4.72483		7.81e-06	0.00231841		7.31e-05	0.00865236
At2g40100	4.99628	4.25474		4.48392	3.58715		0.00468234	0.00112998		0.0152343	0.00464186
At2g40140	4.50212	5.63448		4.17199	5.0777		0.000694343	0.00394321		0.00317176	0.0132836
At2g40750	4.38119	4.83588		5.65068	5.0228		0.175902	0.0686416		0.281738	0.131746
At2g41090	7.74447	6.91005		9.78901	9.66201		0.0378176	0.733641		0.079806	0.814206
At2g41180	3.44455	3.65916		3.52681	3.239		0.329101	0.196166		0.456663	0.30604
At2g41230	2.29211	2.33185		2.21278	2.42151		0.617285	0.0171234		0.728243	0.0424184
At2g41410	5.58646	6.89765		5.72604	6.89508		0.000159646	0.000463776		0.000907045	0.0022442
At2g41940	3.43443	3.13689		3.77383	3.44627		0.0770317	0.0540448		0.143508	0.107338
At2g42360	3.33002	5.89797		3.14278	5.36616		5.61e-07	3.23e-06		1e-05	3.68e-05
At2g43210	2.24539	2.62275		2.37048	2.44234		0.000252886	0.378992		0.00135585	0.505618
At2g43290	5.40614	6.56428		4.79381	5.46585		0.0086402	0.100257		0.0240661	0.178896
At2g43510	5.01833	6.88438		6.32399	8.5869		0.000734334	0.000124662		0.00330161	0.000730069
At2g43540	3.33484	3.52182		3.40608	3.51287		0.115816	0.355568		0.200554	0.482828
At2g43570	3.91715	4.68317		4.7032	6.41916		0.0558979	0.000319314		0.110251	0.0016207
At2g43620	6.60422	10.961		6.74204	10.7753		9.24e-09	2.6e-08		5.27e-07	1.07e-06
At2g43710	5.31272	4.67675		4.80602	4.29662		0.000118395	0.000898296		0.000700556	0.00387115
At2g43945	4.18661	3.9087		4.01673	3.68817		0.0202313	0.00778133		0.0484364	0.0224969
At2g44490	5.57592	7.94001		5.4082	5.93243		4.81e-10	0.00704484		1.37e-07	0.0206818
At2g45170	4.11994	4.13002		4.38173	4.43798		0.97789	0.877114		0.98219	0.913927
At2g45570	2.64527	2.70209		2.49843	3.04249		0.764013	0.010394		0.836532	0.0276046
At2g45760	2.71574	3.51824		2.82605	3.18821		0.00149179	0.100659		0.00585593	0.178981
At2g46170	4.88921	5.5681		4.49437	4.74832		0.000586786	0.125574		0.00272402	0.2134
At2g46650	7.49924	7.04216		6.70988	6.7817		0.331263	0.876736		0.458548	0.913927
At2g46680	4.05042	3.24533		3.79286	3.87735		0.0027999	0.713286		0.00993009	0.803196
At2g47170	6.85124	7.21289		6.60478	6.74929		0.340429	0.69953		0.468397	0.791738
At2g47180	3.83028	4.26571		2.76614	3.15636		0.00210974	0.00464614		0.00800438	0.0151597
At2g47470	5.01777	5.7776		5.57944	5.79564		0.0455248	0.544216		0.0936745	0.6647
At2g47800	1.86312	1.84719		3.38558	3.99472		0.914711	0.000827432		0.936021	0.00362041
At3g01080	3.29938	3.34368		3.11134	2.92873		0.787732	0.276236		0.855124	0.40135
At3g01120	2.74736	2.64152		2.44645	2.36989		0.243969	0.39421		0.365634	0.517731
At3g01150	3.45024	3.34776		3.29394	3.37514		0.170243	0.271653		0.275543	0.397727
At3g02450	2.96004	2.67368		3.1591	2.98692		0.0339992	0.181086		0.0732587	0.288827
At3g02520	4.01486	4.88831		3.94981	4.62405		0.000537914	0.00411374		0.00253842	0.0136567
At3g02875	3.22643	3.85077		3.2615	4.26066		0.00241492	3.33e-05		0.00886976	0.000242494
At3g04720	4.54895	6.35599		4.41232	5.91709		0.0437426	0.0866436		0.0904965	0.158062
At3g04940	4.5697	3.92391		4.98127	4.04869		0.00105866	3.25e-05		0.00439631	0.000239305
At3g05200	3.72239	5.20324		3.64739	4.94646		4.34e-06	1.91e-05		4.62e-05	0.00015494
At3g06490	2.19683	2.26994		2.12412	2.29357		0.404426	0.0653244		0.525597	0.126228
At3g09010	2.48519	3.18781		2.97641	3.42787		0.00520576	0.0531758		0.0166061	0.106291
At3g09440	6.89157	8.38583		5.88092	6.59909		1.6e-07	0.000521724		3.88e-06	0.00247224
At3g10520	5.28762	4.20121		4.94806	4.0306		0.00179513	0.00600158		0.00694927	0.0182695
At3g11020	2.62836	2.54076		2.49324	2.39221		0.673326	0.627161		0.771074	0.733079
At3g11340	3.54377	5.32805		4.82769	5.55942		0.0154353	0.280166		0.0392586	0.403977
At3g11410	4.52911	4.40449		4.60559	4.18558		0.44342	0.0180756		0.563904	0.044202
At3g11820	4.69532	6.58085		4.85991	6.18953		8.13e-05	0.00184832		0.000504411	0.00713101
At3g12390	5.87005	5.54855		5.88134	5.77245		0.0303718	0.430764		0.0668296	0.550876
At3g12580	2.43087	2.74241		2.69084	3.42184		0.385067	0.0531137		0.509555	0.106291
At3g13460	6.60079	7.04082		6.66377	6.88476		0.101197	0.394288		0.179173	0.517731
At3g13790	5.74924	7.93924		6.15618	7.90127		1.42e-05	0.00015225		0.000121177	0.000873714
At3g13950	2.59475	4.33222		2.33888	4.50311		3.73e-07	2.15e-08		7.22e-06	9.44e-07
At3g15210	4.23725	4.94241		4.14748	4.79058		0.0330925	0.049184		0.0718472	0.10066
At3g16330	2.28139	2.47828		2.31825	2.77374		0.0454291	0.000144341		0.0936463	0.000832514
At3g16370	6.32609	4.78478		5.85444	4.16682		0.0140602	0.00823497		0.0361638	0.0235199
At3g16470	4.33779	4.87521		6.173	6.64644		0.137913	0.187611		0.230595	0.296748
At3g16770	6.32014	6.08383		5.97221	5.63677		0.53638	0.383226		0.658651	0.508298
At3g16860	2.90394	3.15568		2.74136	3.30685		0.153762	0.00416801		0.253385	0.0137728
At3g18050	4.67379	3.03737		4.43145	3.10682		2.42e-07	3.25e-06		5.32e-06	3.68e-05
At3g19760	5.51826	5.7082		5.66187	5.63359		0.173366	0.834346		0.278946	0.888827
At3g19930	5.14559	6.40361		5.48351	6.54916		0.00877941	0.0221849		0.0243352	0.0514942
At3g20970	2.90322	3.18997		3.16598	3.07045		0.0153826	0.37684		0.0392118	0.505107
At3g22170	3.39245	3.39732		3.3792	3.52254		0.955605	0.116808		0.966441	0.201807
At3g22370	4.16331	4.87507		3.35878	4.24985		1.01e-05	6.99e-07		9.26e-05	1.16e-05
At3g22440	4.0304	3.8049		4.01751	3.79246		0.167987	0.168809		0.27289	0.273834
At3g23030	4.09841	4.54258		3.26302	3.13197		0.113226	0.626846		0.196809	0.733079
At3g23050	3.81209	3.68964		3.82669	3.08713		0.673846	0.0204006		0.771074	0.0486755
At3g23120	3.54183	3.56196		3.46328	3.77396		0.901019	0.0697912		0.923666	0.13328
At3g25010	4.27394	4.47789		4.46066	4.51609		0.729313	0.924933		0.812562	0.943101
At3g25250	2.9277	3.14954		2.58836	3.06964		0.132089	0.0035325		0.222822	0.0120782
At3g26740	8.21035	6.44829		8.56121	7.53204		5.79e-05	0.00562055		0.000377064	0.0175854
At3g26830	3.17139	4.29164		3.54285	6.41678		0.000395026	6.6e-09		0.0019529	4.19e-07
At3g27690	6.59739	5.16791		5.56758	4.12512		0.322085	0.317856		0.449109	0.443755
At3g28210	2.95705	3.5519		2.25162	3.74864		0.00678647	1.01e-06		0.0200262	1.5e-05
At3g28270	4.37784	3.48701		4.66142	3.79164		0.0757754	0.0822319		0.142094	0.150979
At3g28510	2.12642	2.00159		2.27669	3.13059		0.554224	0.000875455		0.672607	0.00379581
At3g28540	4.31289	5.21162		4.90283	5.55112		0.0282889	0.100419		0.0630974	0.178905
At3g28930	4.87686	5.60742		5.37631	6.12003		1.97e-06	1.59e-06		2.39e-05	2.11e-05
At3g30775	3.11001	3.47366		3.34344	3.50207		0.304587	0.649519		0.429811	0.75152
At3g44880	2.80781	2.66061		3.01117	3.08324		0.392356	0.672423		0.516806	0.770991
At3g46230	2.15805	2.08547		2.10141	2.09593		0.493	0.958338		0.615308	0.967658
At3g46660	2.82809	2.98677		2.45723	3.54757		0.428778	5.18e-05		0.550185	0.000345729
At3g46820	4.03985	4.42619		4.13393	4.40372		0.00194015	0.0194237		0.0073855	0.0468962
At3g47420	2.88159	2.8345		2.52875	2.94321		0.592363	0.000227306		0.706136	0.00123611
At3g47800	2.77747	2.6294		2.29318	2.34596		0.388779	0.756101		0.513278	0.834268
At3g47960	2.99218	3.8581		3.82272	4.60529		0.0100074	0.0177344		0.0268258	0.0435761
At3g48070	4.94404	5.03868		4.9655	5.29163		0.507432	0.0335248		0.630218	0.0723865
At3g48090	2.68646	3.01251		3.01698	3.14724		0.123162	0.52389		0.210555	0.645396
At3g48890	4.44562	5.00959		4.58417	5.1585		0.00488596	0.00431518		0.0156296	0.0141607
At3g49120	4.58961	5.15932		6.20999	8.5791		0.142688	1.13e-05		0.237536	0.000100523
At3g50060	3.7107	3.77587		3.62137	3.45554		0.728516	0.382414		0.812466	0.50781
At3g50970	6.2273	6.57166		3.93771	4.40481		0.230783	0.110869		0.349542	0.193006
At3g51330	3.66677	5.46395		3.99585	5.54977		1.65e-05	7.72e-05		0.000136591	0.000484678
At3g51370	4.07699	4.3867		4.2177	4.30972		0.0023565	0.294925		0.00873743	0.42048
At3g51730	6.19122	6.00133		6.29272	6.09019		0.32654	0.296462		0.45366	0.422145
At3g51860	2.84944	2.79666		3.59276	3.79852		0.844769	0.449447		0.894922	0.569666
At3g51895	3.4691	3.3081		3.59088	3.68625		0.354631	0.579864		0.482806	0.695593
At3g52400	4.79975	7.13809		4.16188	5.74806		4.35e-09	6.99e-07		3.36e-07	1.16e-05
At3g52430	3.18567	3.81002		4.15897	4.03131		0.0300061	0.631169		0.0662658	0.734756
At3g53110	3.37254	3.47105		3.46508	3.65747		0.331728	0.0689819		0.458637	0.132177
At3g54150	3.07155	3.84915		2.80583	3.58424		0.000193389	0.000191481		0.00107732	0.00107192
At3g54420	6.0346	8.27077		4.05566	6.37051		6.97e-06	4.67e-06		6.69e-05	4.9e-05
At3g54480	3.51618	3.50222		3.26985	3.38026		0.887661	0.273711		0.916554	0.399571
At3g54840	3.9476	4.28956		3.87139	4.18013		0.00108541	0.0024155		0.00449108	0.00886976
At3g54860	3.22233	3.1698		3.18644	3.19431		0.616009	0.939888		0.72749	0.95409
At3g54920	2.79908	2.50859		3.05678	2.36847		0.028762	3.98e-05		0.0640276	0.000275263
At3g56400	4.01855	4.50806		5.06549	4.44487		0.186109	0.0993444		0.295189	0.177823
At3g57020	3.6108	4.18033		2.59097	3.1643		3.15e-05	2.93e-05		0.000234748	0.000225942
At3g57240	3.57479	4.25781		3.58656	3.68395		0.0996806	0.805799		0.178146	0.868777
At3g57260	4.69308	5.09419		6.26218	7.22209		0.553094	0.167091		0.671951	0.27182
At3g59100	2.97872	2.85437		2.64949	2.87454		0.344465	0.097613		0.47266	0.175274
At3g59380	2.96344	2.8701		3.09841	3.02686		0.427695	0.541423		0.549413	0.662671
At3g59930	2.04452	2.64525		2.23137	2.84247		0.1587	0.152093		0.260022	0.250997
At3g60140	1.94377	1.97514		1.98037	2.047		0.551887	0.215702		0.671702	0.330204
At3g61440	6.44535	6.60333		6.42756	6.219		0.430346	0.301573		0.550876	0.428353
At3g62780	3.37779	3.30319		3.15783	3.28126		0.357149	0.1368		0.483824	0.229069
At4g00110	3.51869	3.67471		3.5582	3.71286		0.0733922	0.0756796		0.138995	0.142094
At4g00430	5.86083	5.29341		5.56183	5.89211		0.0602088	0.255224		0.118059	0.379513
At4g00700	1.78481	1.84331		2.11054	2.2799		0.767608	0.397425		0.837257	0.520663
At4g01100	4.21206	4.16998		4.67493	4.72645		0.630438	0.556601		0.734653	0.674148
At4g01250	2.42043	4.46831		2.59705	4.32443		0.000457925	0.00188228		0.00222532	0.00723758
At4g01370	3.72776	4.12494		3.93261	4.18425		0.000227287	0.00809882		0.00123611	0.0233557
At4g01700	3.81327	6.54619		4.66312	6.69075		1.7e-06	4.95e-05		2.16e-05	0.000333612
At4g02080	5.7782	6.28407		5.87746	6.15946		0.000316717	0.0205017		0.00161469	0.0486755
At4g02330	2.34919	4.32387		2.1337	4.10083		3.72e-08	3.91e-08		1.34e-06	1.35e-06
At4g02380	7.61183	9.54051		6.20617	9.47137		0.000208586	6.11e-07		0.00115634	1.06e-05
At4g02580	6.38616	6.47443		6.25995	6.27942		0.394419	0.84924		0.517731	0.896668
At4g03510	1.87752	1.75017		1.85596	1.86078		0.345083	0.971059		0.47266	0.977048
At4g03520	6.53169	5.78959		6.63928	5.99584		0.0156093	0.0319994		0.039416	0.0698725
At4g03550	3.76977	3.93772		3.46939	4.27018		0.262379	5.53e-05		0.387127	0.000365112
At4g04210	4.96581	4.84136		5.11537	4.75307		0.314208	0.00841371		0.439738	0.023608
At4g04490	2.59634	2.96326		2.4299	3.02735		0.00583454	0.000102155		0.0180082	0.000610788
At4g04500	2.12402	2.37085		2.37438	2.41423		0.0898713	0.773743		0.16325	0.84234
At4g04610	4.62934	4.16638		5.45305	4.68118		0.0345198	0.00149219		0.0741851	0.00585593
At4g08870	6.33763	7.24335		7.25634	7.33833		0.00401909	0.763001		0.0134205	0.836532
At4g08950	4.22013	3.69117		3.59852	3.38309		0.0430973	0.382397		0.0893232	0.50781
At4g10500	3.87167	3.96113		3.7081	4.0337		0.827218	0.431495		0.884534	0.551193
At4g10840	4.28152	4.39571		4.12155	4.30996		0.26296	0.0742019		0.387484	0.140064
At4g11110	3.58132	3.44498		3.53005	3.41763		0.0677663	0.125366		0.130504	0.213365
At4g11360	4.49426	3.96319		4.57282	3.90768		0.0162989	0.00405882		0.0405519	0.0135136
At4g11840	3.85636	4.46857		4.0637	4.48373		0.000510679	0.00856319		0.00244015	0.0239099
At4g12470	8.25727	10.1184		6.42752	10.6832		1.3e-05	3.05e-10		0.000111483	1.37e-07
At4g12480	3.92208	6.28551		4.24805	5.94936		0.000171204	0.00279044		0.000967894	0.00992737
At4g13250	5.31547	4.54818		6.76741	6.17263		0.00647337	0.0270682		0.0192015	0.0607306
At4g13510	5.35792	7.60653		5.97887	7.47639		2.61e-07	3.13e-05		5.59e-06	0.000234748
At4g13770	5.1994	4.86955		5.94028	4.92809		0.147907	0.000295192		0.245509	0.00152538
At4g13790	2.73227	2.92512		2.52957	2.80181		0.186538	0.0695975		0.29546	0.133133
At4g13830	4.92011	4.25039		3.75237	3.32555		0.015685	0.103051		0.0394542	0.182174
At4g14340	2.76637	2.63636		2.80273	2.80394		0.216412	0.990514		0.330846	0.992252
At4g14365	5.07732	7.17915		4.73428	6.18905		4.81e-07	3.48e-05		8.87e-06	0.000250184
At4g14400	7.34987	7.48295		8.18226	7.59819		0.815297	0.313303		0.872605	0.439626
At4g14630	2.2136	2.39459		2.28747	2.32608		0.079579	0.693906		0.146816	0.787714
At4g14680	3.82344	3.70613		3.71486	3.38545		0.417753	0.033531		0.54114	0.0723865
At4g15475	2.86795	2.77625		2.75382	2.67922		0.367284	0.46119		0.494038	0.581324
At4g15490	3.8008	3.81897		3.9308	3.73465		0.881047	0.121085		0.915143	0.207939
At4g15550	3.0873	2.7705		2.73936	2.99964		0.0335195	0.0737292		0.0723865	0.139402
At4g15610	3.71422	4.98056		4.68506	6.15618		0.00262611	0.000801436		0.00952068	0.0035264
At4g16890	6.23855	6.90127		5.55654	5.77008		0.00254894	0.26235		0.00932977	0.387127
At4g17470	3.66458	4.18847		3.68223	3.8366		0.310906	0.761551		0.43726	0.836532
At4g17500	3.94735	5.587		3.91116	5.021		0.000153149	0.00398963		0.000874479	0.0133612
At4g17550	3.38415	2.8772		3.3265	2.9555		0.0318489	0.103815		0.0698107	0.182957
At4g17640	3.25988	3.27809		3.13956	3.31485		0.861952	0.109182		0.903072	0.190943
At4g18800	2.95863	3.28371		2.82174	3.34759		0.00113807	1.03e-05		0.00465833	9.33e-05
At4g19040	3.7613	3.66678		3.56939	3.98244		0.325624	0.000476183		0.453421	0.00229452
At4g19230	2.14712	2.40229		1.9301	2.46778		0.07659	0.00114231		0.143226	0.00465898
At4g20110	2.71112	3.14973		2.9995	3.9506		0.0161219	3.04e-05		0.0402872	0.000229884
At4g20150	6.74375	6.5744		6.74989	6.69098		0.233941	0.67231		0.352372	0.770991
At4g20300	3.06949	3.20857		2.8894	3.07777		0.0779725	0.0216605		0.144788	0.0505854
At4g20780	3.39129	4.33529		3.4048	4.50551		0.042103	0.0204766		0.0874212	0.0486755
At4g21160	4.05824	4.40717		4.11966	4.07639		0.00018469	0.550869		0.001039	0.67139
At4g21680	2.73116	2.89971		2.28575	2.50067		0.289057	0.181424		0.413145	0.288963
At4g21830	2.86283	3.38596		2.85673	4.21621		0.0155838	3.7e-06		0.039416	4.03e-05
At4g22470	2.86449	3.43761		2.54306	3.59337		0.00567207	2.87e-05		0.0176981	0.000222789
At4g22750	4.27283	4.12727		4.42712	4.58625		0.0411657	0.0274748		0.0856307	0.0614017
At4g22920	4.04126	4.26531		4.2442	4.27401		0.284615	0.884587		0.408844	0.915247
At4g23100	4.50432	4.40413		5.58987	5.06811		0.446774	0.00100768		0.566906	0.00421529
At4g23140	2.98942	3.38305		2.8739	3.12182		0.0199507	0.121829		0.047865	0.208902
At4g23150	2.56594	3.82595		2.87473	4.66944		0.000221788	5.27e-06		0.0012177	5.33e-05
At4g23180	3.96364	4.18276		3.94284	3.92038		0.227551	0.899109		0.345104	0.922727
At4g23400	5.01438	4.29002		4.80956	3.47321		0.00192506	4.89e-06		0.00735257	5.07e-05
At4g23550	2.43125	4.29875		2.49046	5.33012		0.0137214	0.000708564		0.0353721	0.00321103
At4g23600	5.99553	5.48896		7.95242	7.30868		0.233003	0.135105		0.351504	0.226897
At4g23630	3.94799	4.17052		3.60542	3.97559		0.184495	0.0352578		0.293037	0.0752605
At4g23810	3.67431	6.58867		3.51079	5.15888		4.13e-09	5.9e-06		3.36e-07	5.76e-05
At4g24000	2.93761	2.95703		2.40301	3.03781		0.922031	0.00534538		0.940982	0.0168464
At4g24290	3.81457	4.49724		3.76785	4.01224		3.39e-06	0.0219281		3.8e-05	0.0510018
At4g24340	2.97511	3.43866		2.7651	3.21006		0.0184445	0.0227748		0.0450078	0.0526493
At4g24350	3.5189	4.00554		4.40322	5.00807		0.00816203	0.00179193		0.0234787	0.00694927
At4g24370	3.61726	3.5944		3.4867	3.70094		0.841963	0.0766298		0.894601	0.143226
At4g25030	3.52786	4.99642		3.42638	4.06807		7.08e-09	0.000141909		4.26e-07	0.000822638
At4g25130	6.12269	5.95621		5.9245	5.5897		0.164374	0.0101318		0.267967	0.0270339
At4g25200	2.50867	2.55995		2.31473	2.39596		0.767311	0.640055		0.837257	0.742073
At4g25480	3.62218	2.90645		3.16395	2.63005		0.123485	0.242261		0.210792	0.363551
At4g25490	2.31692	2.13508		2.02264	1.93871		0.212373	0.556674		0.326882	0.674148
At4g25630	3.33324	3.27874		3.03285	3.33167		0.586874	0.00819471		0.70179	0.0235135
At4g25810	3.40514	3.96523		2.31048	2.82231		0.0100303	0.0167432		0.0268258	0.0415667
At4g25900	4.13412	5.08437		4.19351	4.84623		2.33e-05	0.00087749		0.000186322	0.00379581
At4g26400	4.00702	4.2493		4.01936	4.4306		0.0231138	0.000640055		0.0532176	0.00294735
At4g26410	4.60356	4.53432		4.41054	4.58519		0.41825	0.0531079		0.54114	0.106291
At4g26570	3.70747	3.74157		3.35933	3.43609		0.694862	0.382308		0.788017	0.50781
At4g26900	2.50897	2.37173		2.60804	2.58406		0.288795	0.850193		0.413145	0.896668
At4g27070	2.53626	2.96031		3.03925	3.5647		0.0161958	0.00433563		0.0403835	0.0141871
At4g27280	4.22933	5.34799		3.89027	4.3698		0.00386773	0.1643		0.0130679	0.267967
At4g27410	5.59919	6.29098		3.76884	5.50633		0.074675	0.000228786		0.140724	0.00123826
At4g27570	2.26967	2.09545		2.23395	2.25225		0.0654945	0.837455		0.126342	0.891308
At4g30210	4.40972	5.15752		4.20674	4.14526		8.49e-05	0.667774		0.000523638	0.767974
At4g31500	5.83153	6.75499		5.86515	6.83898		0.00142521	0.000924748		0.00567104	0.00394053
At4g31720	4.26392	4.20447		4.46429	4.2346		0.594209	0.0527663		0.707598	0.106277
At4g31800	4.32624	5.65198		4.52223	5.2165		5.77e-05	0.0110861		0.000377064	0.0291712
At4g31950	2.12134	2.4282		2.11256	2.16051		0.01587	0.677078		0.0397445	0.773223
At4g31970	2.12131	2.07868		2.09103	2.25434		0.525677	0.0250443		0.646204	0.0564836
At4g32530	3.50836	3.48838		4.0316	3.98554		0.888909	0.747829		0.917014	0.825939
At4g32930	4.4345	4.3153		4.65413	4.48456		0.362444	0.201392		0.488679	0.312062
At4g33050	4.81482	7.06223		4.61985	6.07277		1.19e-08	3.06e-06		6.15e-07	3.53e-05
At4g33540	4.2371	4.52898		4.68158	5.23916		0.462869	0.170628		0.582797	0.275611
At4g34200	4.00308	4.13324		4.52119	6.0249		0.496158	7.88e-07		0.617898	1.29e-05
At4g34230	6.25698	8.04865		6.97558	9.03617		0.00843527	0.0033233		0.0236105	0.0114314
At4g34700	4.54132	4.51351		4.75085	4.8489		0.813418	0.410387		0.872024	0.532571
At4g35180	3.47555	5.25069		3.79761	5.22543		9.2e-07	1.19e-05		1.44e-05	0.00010406
At4g35260	5.28166	5.28103		4.89819	5.15808		0.996545	0.0900114		0.997358	0.16325
At4g35770	2.99263	3.03004		2.82629	3.10094		0.899295	0.359707		0.922727	0.486137
At4g36040	2.6864	2.89923		2.22819	2.5651		0.0807629	0.00965178		0.14876	0.0260575
At4g36220	3.81531	4.40213		3.87183	4.67925		0.0518583	0.0108582		0.104756	0.0286374
At4g36670	5.95668	9.04306		3.423	6.40168		2e-09	3.26e-09		3.26e-07	3.36e-07
At4g36690	5.28227	5.3275		4.87364	5.01866		0.79929	0.419604		0.864171	0.541455
At4g36900	4.8908	4.92575		3.59117	3.71803		0.806474	0.379769		0.868777	0.506064
At4g36990	4.18867	6.27648		4.38044	6.2488		6.43e-07	2.49e-06		1.1e-05	2.96e-05
At4g37000	5.29836	4.75041		5.61695	4.62998		4.97e-05	4.35e-08		0.000333612	1.42e-06
At4g37310	3.83756	3.42994		3.49651	3.31374		0.0855978	0.422206		0.156655	0.543585
At4g37370	2.39344	2.93857		2.21832	2.78857		0.000956806	0.000653493		0.00404693	0.00299715
At4g37430	2.69639	3.44731		2.40559	3.63094		4.65e-05	1.45e-07		0.000317883	3.6e-06
At4g37450	3.65891	4.07837		3.08323	3.09988		0.058805	0.936386		0.115586	0.952229
At4g37470	5.27593	4.27579		5.40583	4.4218		5.21e-06	6.29e-06		5.33e-05	6.09e-05
At4g37800	5.60083	3.71602		5.88381	3.27731		5.26e-06	9.63e-08		5.33e-05	2.68e-06
At4g37830	7.47037	7.41217		7.19391	7.41583		0.724012	0.19023		0.81061	0.299232
At4g37990	3.76826	4.75589		3.38726	5.3387		0.0355898	0.000373735		0.0758276	0.00186378
At4g38060	3.51388	3.3782		3.46089	3.26816		0.511582	0.354706		0.633652	0.482806
At4g38250	4.57909	4.59048		5.1285	4.99545		0.942407	0.404356		0.955798	0.525597
At4g38540	2.86532	4.16389		2.74737	3.93283		1.18e-05	3.2e-05		0.000103655	0.000237407
At4g38920	6.22365	5.7341		6.48788	6.11768		9.23e-05	0.00117434		0.00056357	0.00477257
At4g39030	3.70167	4.26121		4.16192	4.50902		0.0197011	0.126262		0.0473656	0.214251
At4g39080	2.48981	2.3821		2.58792	2.54101		0.3517	0.681413		0.479858	0.77662
At4g39330	6.83461	5.66304		6.64844	5.42844		0.173425	0.157384		0.278946	0.258295
At4g39640	3.82674	4.41181		3.33122	3.69779		0.006023	0.0637236		0.0182695	0.124397
At4g39670	3.83015	5.61821		3.30863	4.85516		0.000218747	0.000802859		0.00120681	0.0035264
At4g39830	2.57348	4.12815		2.53003	3.68506		6.55e-09	3.26e-07		4.19e-07	6.65e-06
At4g39950	4.72069	4.94806		4.45028	5.29099		0.609435	0.0728278		0.722715	0.138155
At4g40030	7.85668	7.73316		7.73547	7.11661		0.453109	0.00154516		0.573035	0.00604306
At5g01600	5.56649	5.50179		4.64565	4.73143		0.881132	0.842899		0.915143	0.894601
At5g01820	5.05098	4.74083		3.10283	3.74165		0.129318	0.00479968		0.219111	0.0154982
At5g02120	6.80725	5.8266		6.55297	5.24892		0.00702876	0.000857701		0.0206818	0.00373853
At5g02490	4.95201	6.33402		3.96812	5.58965		1.15e-05	1.79e-06		0.000101861	2.2e-05
At5g04340	3.70259	4.82		3.57236	4.91306		0.0177433	0.00603119		0.0435761	0.0182695
At5g04590	4.46283	4.12598		5.14982	5.0355		0.0393416	0.455552		0.0822858	0.574851
At5g05010	4.93758	5.13577		5.22883	5.15144		0.0226488	0.33706		0.0524643	0.464883
At5g06320	6.97293	8.31962		6.45878	9.197		0.000450475	1.74e-07		0.00220791	4.13e-06
At5g06860	3.36824	5.05561		3.58192	4.75404		0.000291027	0.00530568		0.0015107	0.0168464
At5g06870	3.96662	4.25885		4.26939	4.47441		0.0976102	0.234195		0.175274	0.352372
At5g07440	2.6733	3.14032		2.83719	3.57473		0.000950427	1.05e-05		0.0040349	9.48e-05
At5g07690	3.51968	3.23511		3.18094	2.74748		0.129515	0.0273839		0.219119	0.0613184
At5g08240	3.48656	4.22074		2.99281	3.93532		0.000749694	7.22e-05		0.00335745	0.000457784
At5g10450	1.66359	1.68502		1.83264	1.82795		0.842328	0.965255		0.894601	0.973782
At5g12020	1.96056	1.94953		2.16932	2.1864		0.898903	0.844138		0.922727	0.894922
At5g12030	2.9648	3.43945		2.66481	2.84562		0.00482342	0.227466		0.0155165	0.345104
At5g12250	6.84209	5.83433		6.81044	5.96797		0.00288093	0.00950482		0.0101231	0.0257827
At5g13320	3.25817	3.24461		2.77126	3.97354		0.930416	1.04e-06		0.947224	1.52e-05
At5g13490	4.67121	6.07823		5.10761	6.63193		1.21e-06	4.5e-07		1.71e-05	8.57e-06
At5g13930	3.46386	3.04387		3.4548	2.73038		0.055032	0.00268794		0.108919	0.00962266
At5g14060	4.47211	3.83976		4.5407	3.78205		0.00139189	0.000289724		0.00555783	0.0015107
At5g15350	5.36419	5.43495		4.47686	4.94634		0.70309	0.021005		0.793835	0.0494763
At5g15410	4.98841	4.21519		5.11987	4.309		0.00830582	0.00613937		0.0235951	0.018548
At5g15610	3.30588	3.35704		3.43713	3.5511		0.507707	0.151322		0.630218	0.250449
At5g16080	3.01879	3.3486		2.87686	3.24451		0.0790388	0.0529974		0.146056	0.106291
At5g17450	3.29055	3.74565		3.04411	3.72426		0.00284098	8.53e-05		0.0100446	0.000523638
At5g19110	3.36594	3.42195		3.10796	3.02681		0.813991	0.73347		0.872024	0.814206
At5g19890	2.30078	2.29922		2.32638	2.20611		0.989807	0.33001		0.992252	0.457368
At5g20030	1.69461	1.65056		1.9247	1.8717		0.659158	0.596198		0.759622	0.709227
At5g20230	8.97637	9.89163		6.4679	9.89305		0.0234576	1.06e-07		0.0537923	2.89e-06
At5g21105	4.12101	4.12585		4.2211	4.40167		0.966886	0.136051		0.974566	0.228149
At5g22300	3.15522	3.32543		2.82447	3.33712		0.304857	0.00596651		0.429811	0.0182186
At5g22570	2.2274	3.67929		3.23054	3.50313		0.00624841	0.559726		0.0187404	0.677126
At5g23340	3.37068	3.62352		3.13461	3.36442		0.0236871	0.0370783		0.0542097	0.0785591
At5g24150	4.74391	3.84902		4.6977	3.99519		0.00287634	0.0137015		0.0101231	0.0353721
At5g24160	4.56027	5.24622		4.13628	4.32835		7.42e-05	0.15157		0.000468249	0.250496
At5g24780	3.25081	3.04172		4.6533	4.3729		0.716542	0.626942		0.805405	0.733079
At5g25610	7.55137	7.41334		7.28803	5.83865		0.659182	0.000271232		0.759622	0.00143024
At5g25910	2.68294	2.88139		2.58286	2.55259		0.105864	0.796504		0.185996	0.863825
At5g26210	3.01467	2.91869		3.03834	2.84984		0.289028	0.0474713		0.413145	0.0973289
At5g26920	3.68811	6.18441		3.54524	5.44195		1.19e-07	3.56e-06		3.08e-06	3.94e-05
At5g27380	5.1567	5.31871		4.86292	5.28838		0.281463	0.010262		0.404824	0.0273175
At5g28040	3.58622	3.71557		3.49456	3.77301		0.00315464	1.72e-06		0.0110171	2.16e-05
At5g28540	6.2961	7.86529		6.8568	7.89086		5.81e-05	0.00241045		0.000377064	0.00886976
At5g35590	5.94766	5.89357		5.45866	6.06279		0.883636	0.117153		0.915247	0.202097
At5g38470	5.89949	5.94385		6.09323	6.37808		0.79985	0.118209		0.864171	0.203611
At5g39670	3.32484	4.2313		3.44845	3.94403		0.00328595	0.075661		0.0113714	0.142094
At5g41950	3.35238	3.33963		3.19888	3.50988		0.884792	0.0026569		0.915247	0.00957154
At5g42650	8.21952	9.09915		8.85553	9.77329		0.00359612	0.00264656		0.0122225	0.00956445
At5g42790	4.89261	4.92447		4.77427	5.26071		0.681174	1.2e-05		0.77662	0.00010406
At5g43320	4.9806	4.95244		5.06416	5.01651		0.831693	0.719538		0.888488	0.806936
At5g43940	6.71132	6.32929		7.23347	7.09468		0.0457737	0.44112		0.0940172	0.561604
At5g44070	4.85824	6.26439		5.00243	6.09619		0.00974564	0.036089		0.0262489	0.076748
At5g44420	3.19876	3.12106		3.45373	6.55497		0.850343	1.46e-06		0.896668	1.96e-05
At5g46050	2.57098	4.22854		2.65826	4.33567		1.09e-09	9.21e-10		2.07e-07	2.07e-07
At5g47120	6.7728	7.32383		6.21968	7.81593		0.0192771	1.63e-06		0.0467398	2.13e-05
At5g47220	3.21872	4.1264		2.59653	3.36754		0.00841138	0.0211136		0.023608	0.0495108
At5g47230	3.32815	4.34297		2.92994	3.12461		3.63e-06	0.193358		3.99e-05	0.303317
At5g48485	1.92979	1.91818		1.86358	1.8934		0.882604	0.704954		0.915247	0.794726
At5g48570	2.88037	4.02241		2.22542	2.27629		3.35e-05	0.798871		0.000242494	0.864171
At5g50200	5.07548	7.50059		4.6719	6.75461		0.000963233	0.00313488		0.00405908	0.0109817
At5g52310	6.82518	6.13227		4.17284	2.86155		0.070917	0.00223487		0.134754	0.00839548
At5g52510	3.56678	3.68716		3.53798	3.75657		0.260974	0.0509745		0.386552	0.103582
At5g52640	4.03574	5.17431		3.36087	4.13359		4.64e-07	4.15e-05		8.68e-06	0.000285803
At5g52760	4.28878	5.31235		4.48251	5.05733		0.00630757	0.0950512		0.0188074	0.171212
At5g53000	2.84135	2.97375		2.63128	2.91886		0.0814232	0.00103152		0.149735	0.00429927
At5g54250	4.15339	3.22816		4.30372	3.64169		0.0156352	0.0700915		0.039416	0.13363
At5g54470	1.93057	2.0691		1.72485	1.816		0.257181	0.450313		0.381926	0.57013
At5g54810	5.66073	6.5733		5.65916	7.11138		0.00192098	2.56e-05		0.00735257	0.000201707
At5g57220	1.88051	5.16163		1.74519	2.40399		2.41e-11	0.00330788		2.75e-08	0.0114127
At5g57560	3.87909	3.74846		4.16202	3.98783		0.851204	0.802575		0.896749	0.866295
At5g58290	5.89144	6.20721		5.55526	6.1422		0.103616	0.00571177		0.182889	0.0177267
At5g58600	3.08467	2.91831		2.82087	2.66616		0.356258	0.390045		0.483191	0.514355
At5g58670	5.03394	4.55405		4.63179	4.60764		0.0177264	0.895214		0.0435761	0.921539
At5g58940	2.51987	3.60301		2.85028	3.76408		1.15e-07	9.82e-07		3.05e-06	1.49e-05
At5g59720	2.15831	2.12083		1.9828	2.15257		0.58789	0.0240939		0.70227	0.0550305
At5g60390	8.68978	8.66389		8.28667	8.46483		0.920204	0.494132		0.939958	0.616046
At5g60800	3.30545	3.0911		3.66548	4.78885		0.378714	0.000256139		0.505618	0.00136052
At5g60850	3.87612	3.55436		4.01934	3.66085		0.304166	0.254292		0.429811	0.378619
At5g60890	2.63917	2.45802		2.76021	2.7029		0.232532	0.699419		0.351259	0.791738
At5g61790	4.71617	5.95077		4.96766	5.64048		0.000274651	0.0212777		0.00143877	0.0497934
At5g63400	3.73703	4.04718		3.74879	4.19555		0.00837164	0.000548401		0.023608	0.00257726
At5g64000	3.2876	3.49129		2.76668	3.31322		0.34957	0.0204697		0.477523	0.0486755
At5g64120	6.44559	10.1387		4.39438	8.89596		8.57e-08	6.13e-09		2.45e-06	4.19e-07
At5g65360	5.12953	5.29464		5.1353	4.90679		0.430171	0.279455		0.550876	0.403885
At5g65730	6.76343	5.41878		4.91567	2.92331		1.02e-05	8.38e-08		9.33e-05	2.45e-06
At5g66055	3.18766	2.87058		3.15467	2.81055		0.00126595	0.000639348		0.00510852	0.00294735
At5g66510	5.04432	4.96609		5.37447	5.42646		0.508402	0.658986		0.630396	0.759622
At5g66760	4.92509	5.21262		5.20183	5.59376		0.0642766	0.0157379		0.125193	0.0395004
At5g67310	2.46432	2.64985		2.23525	2.94753		0.250871	0.000357125		0.374504	0.00178876
