# Supplementary material for: Arabidopsis CaM Binding Protein CBP60g Contributes to MAMP-Induced SA Accumulation and Is Involved in Disease Resistance against Pseudomonas syringae
Source: PLoS Pathog. 2009 Feb 13;5(2):e1000301. doi: 10.1371/journal.ppat.1000301 (PMC2633612; doi:10.1371/journal.ppat.1000301)
Supplement: Table S3 — List of primers used. (0.02 MB XLS) [file ppat.1000301.s015.xls]

## Sheet: Sheet1
Table S3: List of primers used
Purpose	Forward Primer Sequence	Reverse Primer Sequence
Complementation	TAGCCATGTCAACGCTTATGTCAACGGCTG	CTGAACAAATAACAATGTCCATGTGGTA
Full length cDNA	TCAATGAAGATTCGGAACAGCCCT	TGGTTACAACTTACAAACCCTGTGCCAC
Deletion construct D1	TCAATGAAGATTCGGAACAGCCCT	TTATGCGTACCAGGTGACCAGCTTGAGGTCATGTC
Deletion construct D2	TCAATGAAGATTCGGAACAGCCCT	TTAGCGAGATCGCTCCATTGAGACGCATGAT
Deletion construct D3	ATGTCAGAAACGCCATCGTCTCGCTCAC	TTAGGCTGATCAAGGTTTTGGATATCGTTGCCA
Deletion construct D4	ATGCGCATTACAGCGGTTAACGATAGGAC	TTATGCGTACCAGGTGACCAGCTTGAGGTCATGTC
Deletion construct D5	ATGGCCGTTGAAACGATGTTTCTTACCG	TGGTTACAACTTACAAACCCTGTGCCAC
Mutagensis A20R	GGTTACAGTGTCTTTAGACGTCGTAACTTAACATTC	ACTACCCCCATGAAAACTAGGGCTGTTCCG
Mutagensis L23R	TCTTTAGAGCTCGTAACAGAACATTCAAGAAAGTTG	CACTGTAACCACTACCCCCATGAAAAC
Mutagensis F25K	GCTCGTAACTTAACAAAAAAGAAAGTTGTGAAG	TCTAAAGACACTGTAACCACTACCCCCATG
Mutagensis V28K	CTTAACATTCAAGAAAAAGGTGAAGAAAGTGATG	TTACGAGCTCTAAAGACACTGTAACCAC
Mutagensis V29R	CATTCAAGAAAGTTCGGAAGAAAGTGATGAGAG	TTAAGTTACGAGCTCTAAAGACACTG
Mutagensis V32K	GTTGTGAAGAAAAAGATGAGAGACCAGTC	TTTCTTGAATGTTAAGTTACGAGCTCT
Mutagensis F41K	GAGACCAGTCAAATAATCAAAAGATGATTCAGATGGAG	TCATCACTTTCTTCACAACTTTCTTGAATG
BAR (qPCR, copy number determination)	AGGCACAGGGCTTCAAGAG	ACCCACGTCATGCCAGTT
RPM1 (qPCR, copy number determination)	ACCTAGGTTGCGTTTTGCAC	ACCCTCTACAAGCCCTGACA
Actin2 (qRT-PCR, gene expression )	AGTGTCTGGATCGGTGGTTC	CCCCAGCTTTTTAAGCCTTT
Sid2 (qRT-PCR, gene expression)	TCCGTGACCTTGATCCTTTC	ACAGCGATCTTGCCATTAGG
Pr1 (qRT-PCR, gene expression)	CGGAGCTACGCAGAACAACT	CTCGCTAACCCACATGTTCA
CBP60g (qRT-PCR, gene expression)	AAGAAGAATTGTCCGAGAGGAG	GGCGAGTTTATGAAGCACAG
(All oligonucleotide sequences start with 5' end )
